# Supplementary material for: Crystal structure and Hirshfeld surface analysis of (E)-2,4-di-tert-butyl-6-[(3-chloro-4-methyl­phenyl­imino)­meth­yl]phenol
Source: Acta Crystallogr E Crystallogr Commun. 2018 Nov 30;74(Pt 12):1887–90. doi: 10.1107/S2056989018016377 (PMC6281108; doi:10.1107/S2056989018016377)
Supplement: Supplementary file 1 [file e-74-01887-sup1.cif]

##############################################################################
#                                                                            #
# This CIF contains the data in a paper accepted for publication in          #
# Acta Crystallographica Section E. It conforms to the requirements of       #
# Notes for Authors for Acta Crystallographica Section E, and has been       #
# peer reviewed under the auspices of the IUCr Commission on Journals.       #
#                                                                            #
# Full details of the Crystallographic Information File format               #
# are given in the paper "The Crystallographic Information File (CIF):       #
# a New Standard Archive File for Crystallography" by S. R. Hall, F. H.      #
# Allen and I. D. Brown [Acta Cryst. (1991), A47, 655-685].                  #
#                                                                            #
# The current version of the core CIF dictionary is obtainable from          #
# ftp://ftp.iucr.org/pub/cif_core.dic.                                       #
#                                                                            #
# Software is freely available for graphical display of the structure(s)     #
# in this CIF. For information consult the CIF software page                 #
# http://www.iucr.org/resources/cif/software.                                #
#                                                                            #
# This file may be used for bona fide research purposes within the           #
# scientific community so long as proper attribution is given to the journal # 
# article from which it was obtained.                                        #
#                                                                            #
##############################################################################
data_I
_audit_creation_method     'SHELXL-2017/1'
_journal_date_recd_electronic     2018-10-24
_journal_date_accepted     2018-11-18
_journal_name_full     'Acta Crystallographica, Section E'
_journal_year     2018
_journal_volume     74
_journal_issue     12
_journal_page_first     1887
_journal_page_last     1890
_journal_paper_category     GO
_journal_paper_doi     10.1107/S2056989018016377
_journal_coeditor_code     XU5948
_publ_contact_author_name     'Vadim A. Pavlenko'
_publ_contact_author_address
;
Taras Shevchenko National University of Kyiv, Department of Chemistry,
Volodymyrska Str., 64, 01601 Kiev,
Ukraine
;
_publ_contact_author_email     'pavlenko_vadim@univ.kiev.ua'
_publ_contact_author_fax     '+380 44 2393393'
_publ_contact_author_phone     '+380 44 2393393'
_publ_section_title
;\
Crystal structure and Hirshfeld surface analysis of
(<i>E</i>)-2,4-di-<i>tert</i>-butyl-6-[(3-chloro-4-methylphenylimino)\
methyl]phenol
;
loop_
    _publ_author_name
    _publ_author_footnote
    _publ_author_address
    'Kansiz, Sevgi' .
;
Ondokuz May\?is University, Faculty of Arts and Sciences, Department of Physics,
55139, Kurupelit, Samsun,
Turkey
;
    'Macit, Mustafa' .
;
Department of Chemistry, Faculty of Arts and Sciences, Ondokuz May\?is
University,
55139, Samsun,
Turkey
;
    'Dege, Necmi' .
;
Ondokuz May\?is University, Faculty of Arts and Sciences, Department of Physics,
55139, Kurupelit, Samsun,
Turkey
;
    'Pavlenko, Vadim A.' .
;
Taras Shevchenko National University of Kyiv, Department of Chemistry,
Volodymyrska Str., 64, 01601 Kiev,
Ukraine
;
_publ_section_synopsis
;
The molecule has mirror symmetry with the all non-H atoms, except
<i>tert</i>-butyl groups, located on the mirror plane. An intramolecular
O---H\\u008943N hydrogen bond forms an <i>S</i>(6) ring motif. In the
crystal, the molecules are connected by C---H...\p interactions
;
_chemical_name_systematic
;\
(<i>E</i>)-2,4-di-<i>tert</i>-butyl-6-[(3-chloro-4-methylphenylimino)methyl]\
phenol
;
_chemical_name_common     ?
_chemical_formula_moiety     'C22 H28 Cl N O'
_chemical_formula_sum     'C22 H28 Cl N O'
_chemical_formula_iupac     'C22 H28 Cl N O'
_chemical_formula_weight     357.90
_chemical_melting_point     ?
_space_group_crystal_system     monoclinic
_space_group_name_H-M_alt     'P 21/m'
_space_group_name_Hall     '-P 2yb'
loop_
    _symmetry_equiv_pos_as_xyz
    'x, y, z'
    '-x, y+1/2, -z'
    '-x, -y, -z'
    'x, -y-1/2, z'
_cell_length_a     9.6753(10)
_cell_length_b     7.0072(6)
_cell_length_c     15.3749(13)
_cell_angle_alpha     90
_cell_angle_beta     93.425(7)
_cell_angle_gamma     90
_cell_volume     1040.51(17)
_cell_formula_units_Z     2
_cell_measurement_reflns_used     5548
_cell_measurement_theta_min     2.11
_cell_measurement_theta_max     30.71
_cell_measurement_temperature     296(2)
_exptl_crystal_description     'prism'
_exptl_crystal_colour     'orange'
_exptl_crystal_size_max     0.740
_exptl_crystal_size_mid     0.650
_exptl_crystal_size_min     0.480
_exptl_crystal_density_diffrn     1.142
_exptl_crystal_density_meas     ?
_exptl_crystal_density_method     ?
_exptl_crystal_F_000     384
_exptl_absorpt_coefficient_mu     0.192
_exptl_absorpt_correction_type     integration
_exptl_absorpt_process_details
;
(X-RED32; Stoe & Cie, 2002)
;
_exptl_absorpt_correction_T_min     0.8794
_exptl_absorpt_correction_T_max     0.9401
_diffrn_ambient_temperature     296(2)
_diffrn_source     'sealed X-ray tube, 12 x 0.4 mm long-fine focus'
_diffrn_radiation_type     MoK\a
_diffrn_radiation_wavelength     0.71073
_diffrn_measurement_device_type     'Stoe IPDS 2'
_diffrn_measurement_method     'rotation method'
_diffrn_detector_area_resol_mean     6.67
_diffrn_reflns_number     5895
_diffrn_reflns_av_R_equivalents     0.0280
_diffrn_reflns_av_unetI/netI     0.0285
_diffrn_reflns_theta_min     2.109
_diffrn_reflns_theta_max     26.495
_diffrn_reflns_theta_full     25.242
_diffrn_measured_fraction_theta_max     0.986
_diffrn_measured_fraction_theta_full     0.984
_diffrn_reflns_limit_h_min     -12
_diffrn_reflns_limit_h_max     12
_diffrn_reflns_limit_k_min     -8
_diffrn_reflns_limit_k_max     8
_diffrn_reflns_limit_l_min     -18
_diffrn_reflns_limit_l_max     19
_refine_special_details     ?
_reflns_number_total     2300
_reflns_number_gt     1298
_reflns_threshold_expression     'I > 2\s(I)'
_refine_ls_structure_factor_coef     Fsqd
_refine_ls_matrix_type     full
_refine_ls_R_factor_all     0.0923
_refine_ls_R_factor_gt     0.0531
_refine_ls_wR_factor_gt     0.1523
_refine_ls_wR_factor_ref     0.1681
_refine_ls_goodness_of_fit_ref     1.003
_refine_ls_restrained_S_all     1.003
_refine_ls_number_reflns     2300
_refine_ls_number_parameters     145
_refine_ls_number_restraints     0
_refine_ls_hydrogen_treatment     constr
_refine_ls_weighting_scheme     calc
_refine_ls_weighting_details
                      'w=1/[\s^2^(Fo^2^)+(0.0964P)^2^] where P=(Fo^2^+2Fc^2^)/3'
_atom_sites_solution_hydrogens     mixed
_atom_sites_solution_primary     ?
_atom_sites_solution_secondary     ?
_refine_ls_shift/su_max     0.000
_refine_ls_shift/su_mean     0.000
_refine_diff_density_max     0.276
_refine_diff_density_min     -0.219
_refine_ls_extinction_method     none
_refine_ls_extinction_coef     .
loop_
    _atom_type_symbol
    _atom_type_description
    _atom_type_scat_dispersion_real
    _atom_type_scat_dispersion_imag
    _atom_type_scat_source
    'C' 'C' 0.0033 0.0016
                         'International Tables Vol C Tables 4.2.6.8 and 6.1.1.4'
    'H' 'H' 0.0000 0.0000
                         'International Tables Vol C Tables 4.2.6.8 and 6.1.1.4'
    'Cl' 'Cl' 0.1484 0.1585
                         'International Tables Vol C Tables 4.2.6.8 and 6.1.1.4'
    'N' 'N' 0.0061 0.0033
                         'International Tables Vol C Tables 4.2.6.8 and 6.1.1.4'
    'O' 'O' 0.0106 0.0060
                         'International Tables Vol C Tables 4.2.6.8 and 6.1.1.4'
_computing_data_collection
;
X-AREA (Stoe & Cie, 2002)
;
_computing_cell_refinement
;
X-AREA (Stoe & Cie, 2002)
;
_computing_data_reduction
;
X-RED (Stoe & Cie, 2002)
;
_computing_structure_solution
;
<i>SHELXLXT</i> (Sheldrick, 2015a)
;
_computing_structure_refinement
;
<i>SHELXL2017/1</i> (Sheldrick, 2015b)
;
_computing_molecular_graphics
;
ORTEP-3 for Windows (Farrugia, 2012)
;
_computing_publication_material
;
WinGX (Farrugia, 2012) and PLATON (Spek, 2009)
;
loop_
    _atom_site_type_symbol
    _atom_site_label
    _atom_site_fract_x
    _atom_site_fract_y
    _atom_site_fract_z
    _atom_site_U_iso_or_equiv
    _atom_site_adp_type
    _atom_site_calc_flag
    _atom_site_occupancy
    _atom_site_disorder_assembly
    _atom_site_disorder_group
    C C1 0.2129(4) 0.250000 0.2502(2) 0.0799(9) Uani d 1 . .
    H H1A 0.122313 0.250000 0.272431 0.120 Uiso d 1 . .
    H H1B 0.223846 0.361862 0.215178 0.120 Uiso d 1 . .
    C C2 0.3181(3) 0.250000 0.3253(2) 0.0633(8) Uani d 1 . .
    C C3 0.2795(3) 0.250000 0.4107(2) 0.0703(9) Uani d 1 . .
    H H3 0.185649 0.250000 0.420637 0.084 Uiso calc 1 . .
    C C4 0.3723(3) 0.250000 0.4806(2) 0.0700(9) Uani d 1 . .
    H H4 0.340566 0.250000 0.536544 0.084 Uiso calc 1 . .
    C C5 0.5133(3) 0.250000 0.46997(18) 0.0556(7) Uani d 1 . .
    C C6 0.5560(3) 0.250000 0.38600(19) 0.0600(7) Uani d 1 . .
    H H6 0.649961 0.250000 0.376348 0.072 Uiso calc 1 . .
    C C7 0.4596(3) 0.250000 0.3165(2) 0.0639(8) Uani d 1 . .
    C C8 0.5942(3) 0.250000 0.61807(19) 0.0568(7) Uani d 1 . .
    H H8 0.502444 0.250000 0.632881 0.068 Uiso calc 1 . .
    C C9 0.7006(3) 0.250000 0.68668(18) 0.0521(7) Uani d 1 . .
    C C10 0.6637(3) 0.250000 0.77307(19) 0.0566(7) Uani d 1 . .
    H H10 0.570247 0.250000 0.784241 0.068 Uiso calc 1 . .
    C C11 0.7595(3) 0.250000 0.84146(18) 0.0571(7) Uani d 1 . .
    C C12 0.8995(3) 0.250000 0.82148(19) 0.0620(8) Uani d 1 . .
    H H12 0.966318 0.250000 0.867572 0.074 Uiso calc 1 . .
    C C13 0.9445(3) 0.250000 0.7374(2) 0.0590(7) Uani d 1 . .
    C C14 0.8423(3) 0.250000 0.66939(18) 0.0551(7) Uani d 1 . .
    C C15 1.0991(3) 0.250000 0.7198(2) 0.0722(9) Uani d 1 . .
    C C16 1.1330(2) 0.0710(4) 0.6677(2) 0.0980(10) Uani d 1 . .
    H H16A 1.076649 0.068596 0.614163 0.147 Uiso calc 1 . .
    H H16B 1.228999 0.073060 0.655013 0.147 Uiso calc 1 . .
    H H16C 1.114737 -0.040681 0.701290 0.147 Uiso calc 1 . .
    C C17 1.1899(4) 0.250000 0.8041(3) 0.1274(18) Uani d 1 . .
    H H17A 1.285592 0.250000 0.790824 0.191 Uiso d 1 . .
    H H17C 1.170713 0.138138 0.837395 0.191 Uiso d 1 . .
    C C18 0.7224(3) 0.250000 0.9368(2) 0.0753(9) Uani d 1 . .
    C C19 0.7730(5) 0.4303(8) 0.9793(2) 0.176(2) Uani d 1 . .
    H H19A 0.734855 0.537623 0.947277 0.264 Uiso calc 1 . .
    H H19B 0.744536 0.434730 1.037976 0.264 Uiso calc 1 . .
    H H19C 0.872234 0.434730 0.979833 0.264 Uiso calc 1 . .
    C C20 0.5646(4) 0.250000 0.9437(3) 0.1131(15) Uani d 1 . .
    H H20A 0.525969 0.136290 0.917256 0.170 Uiso d 1 . .
    H H20B 0.543785 0.250000 1.003968 0.170 Uiso d 1 . .
    Cl Cl1 0.52181(11) 0.250000 0.21237(6) 0.1032(4) Uani d 1 . .
    N N1 0.6191(2) 0.250000 0.53735(15) 0.0599(6) Uani d 1 . .
    O O1 0.8791(2) 0.250000 0.58613(13) 0.0748(6) Uani d 1 . .
    H H1 0.809294 0.250000 0.553116 0.112 Uiso calc 1 . .
loop_
    _atom_site_aniso_label
    _atom_site_aniso_U_11
    _atom_site_aniso_U_22
    _atom_site_aniso_U_33
    _atom_site_aniso_U_12
    _atom_site_aniso_U_13
    _atom_site_aniso_U_23
    C1 0.088(2) 0.066(2) 0.083(2) 0.000 -0.0157(18) 0.000
    C2 0.0734(18) 0.0410(17) 0.0749(19) 0.000 -0.0011(15) 0.000
    C3 0.0559(16) 0.077(2) 0.077(2) 0.000 0.0003(16) 0.000
    C4 0.0621(17) 0.086(2) 0.0633(18) 0.000 0.0113(15) 0.000
    C5 0.0611(16) 0.0480(17) 0.0576(16) 0.000 0.0032(13) 0.000
    C6 0.0630(16) 0.0543(18) 0.0631(17) 0.000 0.0085(14) 0.000
    C7 0.0786(19) 0.0547(19) 0.0587(16) 0.000 0.0068(15) 0.000
    C8 0.0531(14) 0.0530(18) 0.0649(17) 0.000 0.0079(13) 0.000
    C9 0.0527(14) 0.0458(16) 0.0582(15) 0.000 0.0074(13) 0.000
    C10 0.0546(15) 0.0551(18) 0.0616(16) 0.000 0.0165(14) 0.000
    C11 0.0642(16) 0.0530(18) 0.0550(15) 0.000 0.0112(14) 0.000
    C12 0.0595(16) 0.065(2) 0.0611(17) 0.000 0.0016(13) 0.000
    C13 0.0554(15) 0.0556(18) 0.0669(17) 0.000 0.0113(14) 0.000
    C14 0.0574(15) 0.0524(17) 0.0566(16) 0.000 0.0128(13) 0.000
    C15 0.0519(16) 0.082(2) 0.083(2) 0.000 0.0124(15) 0.000
    C16 0.0684(14) 0.090(2) 0.139(2) 0.0156(13) 0.0353(16) -0.0004(17)
    C17 0.0520(18) 0.219(6) 0.110(3) 0.000 -0.002(2) 0.000
    C18 0.079(2) 0.091(3) 0.0563(17) 0.000 0.0149(16) 0.000
    C19 0.204(4) 0.235(5) 0.095(2) -0.106(4) 0.061(3) -0.087(3)
    C20 0.102(3) 0.168(4) 0.073(2) 0.000 0.036(2) 0.000
    Cl1 0.1117(8) 0.1390(10) 0.0595(5) 0.000 0.0104(5) 0.000
    N1 0.0608(13) 0.0617(16) 0.0578(14) 0.000 0.0075(11) 0.000
    O1 0.0613(11) 0.1072(18) 0.0574(12) 0.000 0.0166(10) 0.000
_geom_special_details
;
 All esds (except the esd in the dihedral angle between two l.s. planes)
 are estimated using the full covariance matrix.  The cell esds are taken
 into account individually in the estimation of esds in distances, angles
 and torsion angles; correlations between esds in cell parameters are only
 used when they are defined by crystal symmetry.  An approximate (isotropic)
 treatment of cell esds is used for estimating esds involving l.s. planes.
;
loop_
    _geom_bond_atom_site_label_1
    _geom_bond_atom_site_label_2
    _geom_bond_site_symmetry_2
    _geom_bond_distance
    _geom_bond_publ_flag
    C1 C2 . 1.494(5) ?
    C1 H1A . 0.9600 ?
    C1 H1B . 0.9600 ?
    C1 H1B 4_565 0.9600 ?
    C2 C7 . 1.383(4) ?
    C2 C3 . 1.387(4) ?
    C3 C4 . 1.359(4) ?
    C3 H3 . 0.9300 ?
    C4 C5 . 1.383(4) ?
    C4 H4 . 0.9300 ?
    C5 C6 . 1.379(4) ?
    C5 N1 . 1.412(4) ?
    C6 C7 . 1.376(4) ?
    C6 H6 . 0.9300 ?
    C7 Cl1 . 1.744(3) ?
    C8 N1 . 1.278(4) ?
    C8 C9 . 1.429(4) ?
    C8 H8 . 0.9300 ?
    C9 C10 . 1.396(4) ?
    C9 C14 . 1.412(3) ?
    C10 C11 . 1.360(4) ?
    C10 H10 . 0.9300 ?
    C11 C12 . 1.407(4) ?
    C11 C18 . 1.530(4) ?
    C12 C13 . 1.389(4) ?
    C12 H12 . 0.9300 ?
    C13 C14 . 1.395(4) ?
    C13 C15 . 1.536(4) ?
    C14 O1 . 1.349(3) ?
    C15 C17 . 1.523(5) ?
    C15 C16 . 1.534(3) ?
    C15 C16 4_565 1.534(3) ?
    C16 H16A . 0.9600 ?
    C16 H16B . 0.9600 ?
    C16 H16C . 0.9600 ?
    C17 H17A . 0.9600 ?
    C17 H17C . 0.9600 ?
    C17 H17C 4_565 0.9600 ?
    C18 C19 4_565 1.491(4) ?
    C18 C19 . 1.491(4) ?
    C18 C20 . 1.537(5) ?
    C19 H19A . 0.9600 ?
    C19 H19B . 0.9600 ?
    C19 H19C . 0.9600 ?
    C20 H20A . 0.9600 ?
    C20 H20B . 0.9595 ?
    C20 H20A 4_565 0.9600 ?
    O1 H1 . 0.8200 ?
loop_
    _geom_angle_atom_site_label_1
    _geom_angle_atom_site_label_2
    _geom_angle_atom_site_label_3
    _geom_angle_site_symmetry_1
    _geom_angle_site_symmetry_3
    _geom_angle
    _geom_angle_publ_flag
    C2 C1 H1A . . 108.6 ?
    C2 C1 H1B . . 109.9 ?
    H1A C1 H1B . . 109.5 ?
    C2 C1 H1B . 4_565 109.91(9) ?
    H1A C1 H1B . 4_565 109.5 ?
    H1B C1 H1B . 4_565 109.5 ?
    C7 C2 C3 . . 114.6(3) ?
    C7 C2 C1 . . 123.8(3) ?
    C3 C2 C1 . . 121.5(3) ?
    C4 C3 C2 . . 123.1(3) ?
    C4 C3 H3 . . 118.4 ?
    C2 C3 H3 . . 118.4 ?
    C3 C4 C5 . . 121.1(3) ?
    C3 C4 H4 . . 119.5 ?
    C5 C4 H4 . . 119.5 ?
    C6 C5 C4 . . 117.6(3) ?
    C6 C5 N1 . . 116.2(2) ?
    C4 C5 N1 . . 126.1(2) ?
    C7 C6 C5 . . 120.0(3) ?
    C7 C6 H6 . . 120.0 ?
    C5 C6 H6 . . 120.0 ?
    C6 C7 C2 . . 123.6(3) ?
    C6 C7 Cl1 . . 117.2(2) ?
    C2 C7 Cl1 . . 119.2(3) ?
    N1 C8 C9 . . 123.2(2) ?
    N1 C8 H8 . . 118.4 ?
    C9 C8 H8 . . 118.4 ?
    C10 C9 C14 . . 119.1(3) ?
    C10 C9 C8 . . 119.2(2) ?
    C14 C9 C8 . . 121.7(2) ?
    C11 C10 C9 . . 122.3(2) ?
    C11 C10 H10 . . 118.9 ?
    C9 C10 H10 . . 118.9 ?
    C10 C11 C12 . . 116.9(2) ?
    C10 C11 C18 . . 123.5(2) ?
    C12 C11 C18 . . 119.6(3) ?
    C13 C12 C11 . . 124.2(3) ?
    C13 C12 H12 . . 117.9 ?
    C11 C12 H12 . . 117.9 ?
    C12 C13 C14 . . 116.8(2) ?
    C12 C13 C15 . . 121.8(3) ?
    C14 C13 C15 . . 121.5(3) ?
    O1 C14 C13 . . 119.7(2) ?
    O1 C14 C9 . . 119.5(3) ?
    C13 C14 C9 . . 120.8(2) ?
    C17 C15 C16 . . 108.31(19) ?
    C17 C15 C16 . 4_565 108.3(2) ?
    C16 C15 C16 . 4_565 109.7(3) ?
    C17 C15 C13 . . 111.6(3) ?
    C16 C15 C13 . . 109.45(18) ?
    C16 C15 C13 4_565 . 109.45(18) ?
    C15 C16 H16A . . 109.5 ?
    C15 C16 H16B . . 109.5 ?
    H16A C16 H16B . . 109.5 ?
    C15 C16 H16C . . 109.5 ?
    H16A C16 H16C . . 109.5 ?
    H16B C16 H16C . . 109.5 ?
    C15 C17 H17A . . 109.4 ?
    C15 C17 H17C . . 109.5 ?
    H17A C17 H17C . . 109.5 ?
    C15 C17 H17C . 4_565 109.48(8) ?
    H17A C17 H17C . 4_565 109.5 ?
    H17C C17 H17C . 4_565 109.5 ?
    C19 C18 C19 4_565 . 115.8(5) ?
    C19 C18 C11 4_565 . 109.23(18) ?
    C19 C18 C11 . . 109.23(18) ?
    C19 C18 C20 4_565 . 105.8(2) ?
    C19 C18 C20 . . 105.8(2) ?
    C11 C18 C20 . . 110.9(3) ?
    C18 C19 H19A . . 109.5 ?
    C18 C19 H19B . . 109.5 ?
    H19A C19 H19B . . 109.5 ?
    C18 C19 H19C . . 109.5 ?
    H19A C19 H19C . . 109.5 ?
    H19B C19 H19C . . 109.5 ?
    C18 C20 H20A . . 109.5 ?
    C18 C20 H20B . . 109.4 ?
    H20A C20 H20B . . 108.1 ?
    C18 C20 H20A . 4_565 109.49(9) ?
    H20A C20 H20A . 4_565 112.2 ?
    H20B C20 H20A . 4_565 108.1 ?
    C8 N1 C5 . . 122.8(2) ?
    C14 O1 H1 . . 109.5 ?
loop_
    _geom_torsion_atom_site_label_1
    _geom_torsion_atom_site_label_2
    _geom_torsion_atom_site_label_3
    _geom_torsion_atom_site_label_4
    _geom_torsion_site_symmetry_1
    _geom_torsion_site_symmetry_2
    _geom_torsion_site_symmetry_3
    _geom_torsion_site_symmetry_4
    _geom_torsion
    _geom_torsion_publ_flag
    C7 C2 C3 C4 . . . . 0.0000(10)
                                 ?
    C1 C2 C3 C4 . . . . 180.0000(10)
                                   ?
    C2 C3 C4 C5 . . . . 0.0000(10)
                                 ?
    C3 C4 C5 C6 . . . . 0.0000(10)
                                 ?
    C3 C4 C5 N1 . . . . 180.0000(10)
                                   ?
    C4 C5 C6 C7 . . . . 0.0000(10)
                                 ?
    N1 C5 C6 C7 . . . . 180.0000(10)
                                   ?
    C5 C6 C7 C2 . . . . 0.0000(10)
                                 ?
    C5 C6 C7 Cl1 . . . . 180.0000(10)
                                    ?
    C3 C2 C7 C6 . . . . 0.0000(10)
                                 ?
    C1 C2 C7 C6 . . . . 180.000000 ?
    C3 C2 C7 Cl1 . . . . 180.000000 ?
    C1 C2 C7 Cl1 . . . . 0.0000(10)
                                  ?
    N1 C8 C9 C10 . . . . 180.0000(10)
                                    ?
    N1 C8 C9 C14 . . . . 0.0000(10)
                                  ?
    C14 C9 C10 C11 . . . . 0.0000(10)
                                    ?
    C8 C9 C10 C11 . . . . 180.0000(10)
                                     ?
    C9 C10 C11 C12 . . . . 0.0000(10)
                                    ?
    C9 C10 C11 C18 . . . . 180.0000(10)
                                      ?
    C10 C11 C12 C13 . . . . 0.000(2) ?
    C18 C11 C12 C13 . . . . 180.0000(10)
                                       ?
    C11 C12 C13 C14 . . . . 0.0000(10)
                                     ?
    C11 C12 C13 C15 . . . . 180.0000(10)
                                       ?
    C12 C13 C14 O1 . . . . 180.0000(10)
                                      ?
    C15 C13 C14 O1 . . . . 0.0000(10)
                                    ?
    C12 C13 C14 C9 . . . . 0.0000(10)
                                    ?
    C15 C13 C14 C9 . . . . 180.0000(10)
                                      ?
    C10 C9 C14 O1 . . . . 180.0000(10)
                                     ?
    C8 C9 C14 O1 . . . . 0.0000(10)
                                  ?
    C10 C9 C14 C13 . . . . 0.0000(10)
                                    ?
    C8 C9 C14 C13 . . . . 180.0000(10)
                                     ?
    C12 C13 C15 C17 . . . . 0.0000(10)
                                     ?
    C14 C13 C15 C17 . . . . 180.0000(10)
                                       ?
    C12 C13 C15 C16 . . . . 119.9(2) ?
    C14 C13 C15 C16 . . . . -60.1(2) ?
    C12 C13 C15 C16 . . . 4_565 -119.9(2) ?
    C14 C13 C15 C16 . . . 4_565 60.1(2) ?
    C10 C11 C18 C19 . . . 4_565 116.2(3) ?
    C12 C11 C18 C19 . . . 4_565 -63.8(3) ?
    C10 C11 C18 C19 . . . . -116.2(3) ?
    C12 C11 C18 C19 . . . . 63.8(3) ?
    C10 C11 C18 C20 . . . . 0.000(2) ?
    C12 C11 C18 C20 . . . . 180.0000(10)
                                       ?
    C9 C8 N1 C5 . . . . 180.0000(10)
                                   ?
    C6 C5 N1 C8 . . . . 180.0000(10)
                                   ?
    C4 C5 N1 C8 . . . . 0.0000(10)
                                 ?
loop_
    _geom_hbond_atom_site_label_D
    _geom_hbond_atom_site_label_H
    _geom_hbond_atom_site_label_A
    _geom_hbond_site_symmetry_A
    _geom_hbond_distance_DH
    _geom_hbond_distance_HA
    _geom_hbond_distance_DA
    _geom_hbond_angle_DHA
    _geom_hbond_publ_flag
    O1 H1 N1 . 0.82 1.84 2.582(3) 149.4 yes
    C1 H1B Cg1 2_656 0.96 2.77 3.5072(4) 134 yes
_shelx_space_group_comment
;
The symmetry employed for this shelxl refinement is uniquely defined
by the following loop, which should always be used as a source of
symmetry information in preference to the above space-group names.
They are only intended as comments.
;
_shelx_estimated_absorpt_T_min     ?
_shelx_estimated_absorpt_T_max     ?
_shelx_hkl_file
;
  -1   0   0  859.76    8.35   0
   1   0   0  837.79    8.33   0
   2   0   0  110.92    2.21   0
  -2   0   0  111.00    2.31   0
  -3   0   0 1137.85    5.49   0
   3   0   0 1133.36    5.67   0
   4   0   0   11.75    1.08   0
  -4   0   0   12.00    1.08   0
  -5   0   0  257.35    2.39   0
   5   0   0  279.47    2.43   0
  -6   0   0   -0.54    0.63   0
   6   0   0    1.04    0.91   0
   7   0   0    0.50    0.70   0
  -7   0   0   -0.12    0.64   0
  -8   0   0   10.77    1.07   0
   8   0   0    9.29    0.82   0
   9   0   0   -0.13    1.01   0
  -9   0   0    0.16    1.04   0
 -10   0   0    1.44    1.09   0
  10   0   0   -0.36    1.12   0
  11   0   0    0.75    1.23   0
 -11   0   0    0.52    0.86   0
  12   0   0   -0.03    0.96   0
  13   0   0    1.89    1.48   0
   1  -1   0  606.59    6.64   0
  -1   1   0  598.98    6.62   0
   2   1   0  212.97    3.04   0
   2  -1   0  226.27    3.18   0
  -2   1   0  224.84    3.09   0
  -2  -1   0  216.75    3.06   0
   3  -1   0  666.08    4.31   0
  -3   1   0  689.17    4.48   0
  -3  -1   0  648.86    4.18   0
   3   1   0  650.96    4.28   0
   4  -1   0   24.15    0.99   0
  -4   1   0   24.64    0.99   0
   4   1   0   24.06    1.16   0
  -4  -1   0   24.52    0.97   0
  -5  -1   0  109.83    1.64   0
   5   1   0  107.24    1.68   0
   5  -1   0  111.63    1.69   0
  -5   1   0  110.28    1.69   0
  -6  -1   0   41.91    1.01   0
  -6   1   0   40.57    1.28   0
   6  -1   0   44.11    1.33   0
   6   1   0   41.69    1.25   0
   7  -1   0    0.65    0.99   0
  -7   1   0   -0.41    0.98   0
  -7  -1   0   -0.14    0.96   0
   7   1   0    0.53    0.97   0
  -8   1   0   -0.05    1.01   0
   8  -1   0   -0.30    0.75   0
  -8  -1   0   -0.17    0.69   0
   8   1   0    0.27    0.70   0
  -9  -1   0    7.04    1.11   0
  -9   1   0    6.31    0.78   0
   9   1   0    5.83    1.12   0
   9  -1   0    7.77    1.09   0
  10   1   0   -0.78    1.09   0
 -10   1   0    1.28    1.14   0
  10  -1   0   -0.37    1.14   0
  11   1   0    0.90    0.90   0
  11  -1   0    1.08    1.24   0
 -11   1   0    0.12    1.21   0
 -12   1   0    2.14    0.95   0
  12  -1   0    2.45    1.43   0
  12   1   0    3.94    1.41   0
  13  -1   0    0.96    1.52   0
  13   1   0   -0.60    1.07   0
   0   2   0 9999.99   26.58   0
  -1   2   0 1390.11    8.73   0
   1  -2   0 1357.37    8.88   0
   2  -2   0  130.42    2.43   0
   2   2   0  121.67    2.24   0
  -2   2   0  128.18    2.41   0
  -3   2   0   56.53    1.53   0
   3   2   0   51.35    1.31   0
   3  -2   0   57.10    1.56   0
   4   2   0    1.71    0.66   0
  -4   2   0    1.27    0.94   0
   4  -2   0    2.12    0.97   0
   5   2   0  101.95    1.63   0
  -5   2   0   99.75    1.50   0
   5  -2   0  108.38    1.70   0
   6  -2   0    0.98    0.73   0
   6   2   0    1.73    0.93   0
  -6   2   0    1.52    0.69   0
  -7   2   0    2.34    1.00   0
   7  -2   0    3.35    0.76   0
   7   2   0    3.47    0.72   0
   8  -2   0    1.06    0.75   0
  -8   2   0    0.57    1.05   0
   8   2   0   -0.11    1.03   0
   9   2   0    1.12    0.81   0
  -9   2   0    0.52    1.09   0
   9  -2   0    1.69    0.83   0
  10   2   0    2.70    0.87   0
  10  -2   0    3.22    1.21   0
 -10   2   0    2.70    1.18   0
  11   2   0    2.58    1.28   0
  11  -2   0    0.64    1.31   0
 -11   2   0    2.00    1.22   0
  12  -2   0   -0.75    1.42   0
  12   2   0    0.18    1.38   0
 -12   2   0    0.44    0.92   0
 -13   2   0    0.28    1.09   0
  13  -2   0    0.06    1.55   0
  13   2   0    1.16    1.57   0
   1  -3   0  277.76    3.75   0
  -1   3   0  284.89    3.82   0
   1   3   0  284.96    3.65   0
  -2   3   0    6.29    1.07   0
   2   3   0    0.82    0.92   0
   2  -3   0    1.48    1.03   0
   3  -3   0  365.56    3.31   0
   3   3   0  337.98    3.17   0
  -3   3   0  361.04    3.29   0
   4  -3   0    8.39    1.13   0
   4   3   0    9.13    1.04   0
  -4   3   0    8.98    1.07   0
   5   3   0    0.63    0.68   0
  -5   3   0    0.76    0.66   0
   5  -3   0    1.32    0.99   0
   6   3   0   51.16    1.31   0
  -6   3   0   57.73    1.33   0
   6  -3   0   54.49    1.39   0
  -7   3   0   -0.21    0.98   0
   7  -3   0    0.70    0.98   0
   7   3   0    0.49    0.69   0
  -8   3   0    4.04    1.06   0
   8  -3   0    3.27    1.00   0
   8   3   0    3.96    1.03   0
  -9   3   0    7.29    0.86   0
   9   3   0    6.99    1.19   0
   9  -3   0    6.71    0.90   0
  10   3   0    1.09    1.26   0
  10  -3   0    1.24    1.21   0
 -10   3   0   -0.16    0.82   0
  11   3   0    1.04    1.32   0
 -11   3   0   -0.19    0.85   0
  11  -3   0   -0.30    0.88   0
  12  -3   0    2.92    1.46   0
 -12   3   0    2.06    0.98   0
  12   3   0    2.71    1.43   0
  13  -3   0    0.13    1.60   0
 -13   3   0   -1.05    1.14   0
  13   3   0    1.12    1.17   0
   0   4   0 2615.79   10.50   0
  -1   4   0  188.48    3.02   0
   1  -4   0  188.71    3.12   0
   1   4   0  188.68    3.03   0
   2  -4   0    6.36    1.10   0
  -2   4   0    6.50    0.99   0
   3   4   0    4.31    0.93   0
  -3   4   0    5.21    1.00   0
   3  -4   0    4.02    1.03   0
   4  -4   0    0.88    1.05   0
  -4   4   0    0.48    1.00   0
   4   4   0    0.46    0.94   0
   5  -4   0   50.73    1.50   0
   5   4   0   50.89    1.37   0
  -5   4   0   51.98    1.49   0
  -6   4   0    0.78    1.02   0
   6  -4   0    1.93    1.05   0
   6   4   0    0.54    0.68   0
   7  -4   0    0.68    1.07   0
   7   4   0    0.30    0.68   0
  -7   4   0    1.53    1.07   0
  -8   4   0    0.89    0.70   0
   8  -4   0    1.34    1.17   0
   8   4   0    1.54    1.10   0
   9   4   0    0.29    1.18   0
  -9   4   0    0.55    1.18   0
   9  -4   0   -0.09    0.85   0
  10   4   0    0.10    1.29   0
 -10   4   0   -0.59    1.28   0
  10  -4   0    1.66    0.92   0
 -11   4   0    1.11    1.35   0
  11   4   0    1.85    1.33   0
  11  -4   0   -0.01    1.41   0
  12  -4   0    0.91    1.45   0
  12   4   0   -0.58    1.53   0
 -12   4   0    0.72    1.60   0
   1   5   0   37.83    1.64   0
  -1   5   0   38.50    1.63   0
  -2   5   0    7.61    1.36   0
   2  -5   0    7.97    1.39   0
   2   5   0    8.47    1.17   0
   2   5   0    7.90    1.28   0
   3  -5   0   21.55    1.34   0
  -3   5   0   20.92    1.51   0
   3   5   0   21.54    1.26   0
   4   5   0    1.02    1.05   0
  -4   5   0    1.35    1.06   0
   4  -5   0    1.44    1.11   0
  -5   5   0    9.64    1.14   0
   5   5   0    7.27    1.09   0
   5  -5   0    7.82    1.18   0
   6  -5   0    1.18    1.15   0
  -6   5   0    1.05    1.13   0
   6   5   0   -0.09    1.10   0
   7  -5   0    1.05    1.08   0
  -7   5   0    0.56    1.12   0
   7   5   0    0.41    0.80   0
  -8   5   0   -0.11    1.16   0
   8  -5   0    1.12    1.22   0
   8   5   0    1.06    1.18   0
  -9   5   0   -0.69    1.24   0
   9   5   0    0.07    1.25   0
   9  -5   0    0.52    1.37   0
  10  -5   0    0.75    1.38   0
 -10   5   0    0.55    1.29   0
  10   5   0    0.43    0.94   0
  11   5   0    0.66    1.02   0
 -11   5   0   -0.15    1.05   0
  11  -5   0   -0.71    1.48   0
   0   6   0  498.16    4.90   0
   1   6   0   20.06    1.71   0
  -1   6   0   19.87    1.65   0
   2  -6   0    0.67    1.11   0
   2   6   0   -0.00    1.36   0
   2   6   0    0.65    1.30   0
  -2   6   0    0.67    1.33   0
   3   6   0    3.21    1.14   0
  -3   6   0    3.08    1.42   0
   3   6   0    2.49    1.17   0
   3  -6   0    2.11    1.24   0
   4   6   0    0.28    1.20   0
  -4   6   0    0.52    1.10   0
   4  -6   0    1.12    1.24   0
   4   6   0    1.68    1.32   0
   5  -6   0    8.72    1.29   0
  -5   6   0    9.35    1.22   0
   5   6   0    9.37    1.15   0
   6   6   0    0.25    1.15   0
   6  -6   0    0.68    1.25   0
  -6   6   0    0.40    1.14   0
  -7   6   0   -0.01    1.19   0
   7   6   0   -0.16    1.19   0
   7  -6   0    0.83    1.24   0
   8   6   0    0.27    1.29   0
   8  -6   0   -0.57    1.33   0
  -8   6   0    0.72    1.27   0
  -9   6   0    0.18    1.30   0
   9   6   0    0.52    0.99   0
   9  -6   0    0.14    1.45   0
  10   6   0   -0.06    0.98   0
 -10   6   0   -0.53    1.49   0
  10  -6   0   -1.28    1.11   0
  11   6   0    0.47    1.15   0
   1   7   0    7.54    1.44   0
  -1   7   0    7.45    1.54   0
   1   7   0    6.90    1.58   0
   2   7   0    0.52    1.21   0
   2   7   0    0.55    1.35   0
  -2   7   0    0.72    1.46   0
   3  -7   0    6.91    1.60   0
   3   7   0    6.65    1.48   0
  -3   7   0    7.18    1.49   0
   3   7   0    7.80    1.62   0
   4   7   0   -0.21    1.14   0
   4  -7   0   -0.40    1.32   0
   4   7   0   -0.36    1.29   0
  -4   7   0    0.40    1.23   0
   5   7   0    0.31    1.16   0
  -5   7   0    0.25    1.28   0
   5   7   0    0.84    1.28   0
   5  -7   0    0.35    1.34   0
   6   7   0   -0.05    1.23   0
  -6   7   0    0.75    1.30   0
   6  -7   0    0.14    1.42   0
   7  -7   0    1.02    1.41   0
  -7   7   0    0.68    1.31   0
   7   7   0    0.74    1.37   0
  -8   7   0   -0.36    1.33   0
   8  -7   0   -0.17    1.78   0
   8   7   0    0.58    1.42   0
   9  -7   0   -0.61    1.64   0
   9   7   0    1.53    1.54   0
  -9   7   0    0.24    1.52   0
   0   8   0   50.85    2.64   0
   0   8   0   53.44    2.77   0
  -1   8   0    5.87    1.91   0
   1   8   0    5.71    1.95   0
   1   8   0    5.26    1.86   0
   2   8   0    0.51    1.90   0
   2   8   0    0.06    1.74   0
  -2   8   0    0.25    1.80   0
   3   8   0    0.10    1.55   0
  -3   8   0    0.47    1.56   0
   3   8   0    0.72    1.72   0
   4   8   0    0.42    1.40   0
  -4   8   0    0.87    1.58   0
   4   8   0    0.03    1.30   0
   5   8   0    1.29    1.92   0
   5   8   0    1.97    1.67   0
  -5   8   0    1.35    1.75   0
   5  -8   0    0.66    1.90   0
   6   8   0    0.78    1.62   0
   6  -8   0    0.18    1.88   0
   6   8   0    0.77    1.77   0
  -6   8   0   -0.15    1.36   0
   7  -8   0    0.27    2.07   0
   7   8   0    0.79    1.52   0
   7   8   0   -0.05    1.64   0
  -7   8   0    0.31    1.53   0
  -8   8   0   -0.20    1.58   0
   8  -8   0    1.16    1.76   0
   8   8   0    0.69    1.60   0
   8   8   0    1.07    1.70   0
   2   9   0    0.09    2.62   0
   2   9   0    0.22    2.50   0
   3   9   0    0.54    2.27   0
  -3   9   0    0.82    3.13   0
   3   9   0    1.07    2.06   0
   4   9   0   -0.08    2.06   0
   4   9   0    0.12    1.87   0
  -4   9   0    0.03    2.08   0
  -5   9   0    0.10    1.91   0
   5   9   0    0.59    2.17   0
   5   9   0    0.02    1.95   0
  13   0  -1    1.07    1.06   0
  12   0  -1   -0.54    1.35   0
 -12   0   1    1.12    1.29   0
  11   0  -1    1.05    1.23   0
 -11   0   1    0.04    0.83   0
  10   0  -1   -0.40    1.11   0
 -10   0   1   -0.75    1.12   0
   9   0  -1    0.49    1.05   0
  -9   0   1    0.40    0.74   0
   8   0  -1    1.04    0.72   0
  -8   0   1   -0.51    1.01   0
  -7   0   1   13.32    1.03   0
   7   0  -1   13.60    1.02   0
   6   0  -1    0.40    0.65   0
  -6   0   1   -0.22    0.90   0
  -5   0   1   36.71    1.29   0
   5   0  -1   36.60    1.11   0
   4   0  -1 1537.14    5.74   0
  -4   0   1 1470.27    5.69   0
   3   0  -1  220.45    2.56   0
  -3   0   1  216.34    2.63   0
   2   0  -1 1262.84    7.05   0
  -2   0   1 1261.38    7.04   0
  -1   0   1 2331.13   12.78   0
   1   0  -1 2366.69   12.98   0
   2   0   1    1.62    0.75   0
  -2   0  -1    0.80    1.01   0
  -3   0  -1   35.24    1.32   0
   3   0   1   37.23    1.20   0
  -4   0  -1   59.39    1.48   0
   4   0   1   61.02    1.49   0
  -5   0  -1    6.55    1.01   0
   5   0   1    6.33    1.03   0
   6   0   1   44.42    1.25   0
  -6   0  -1   50.31    1.27   0
  -7   0  -1    0.97    0.65   0
   7   0   1    1.46    1.00   0
   8   0   1   30.50    1.24   0
  -8   0  -1   33.70    1.21   0
  -9   0  -1   12.28    1.12   0
   9   0   1   13.42    0.90   0
 -10   0  -1    4.37    0.81   0
  10   0   1    3.81    1.14   0
  11   0   1    1.45    0.90   0
  12   0   1    3.78    1.44   0
  13   0   1   -0.22    1.06   0
 -13   1   1   -0.07    1.04   0
  13   1  -1   -0.25    1.53   0
  13  -1  -1   -0.99    1.07   0
  12   1  -1    0.11    0.94   0
  12  -1  -1    0.18    0.98   0
 -12   1   1   -0.65    0.97   0
  11  -1  -1    0.52    1.25   0
 -11   1   1    0.33    1.20   0
 -11  -1   1   -0.31    1.20   0
  11   1  -1    0.35    0.87   0
 -10   1   1   -0.27    1.12   0
  10  -1  -1    1.52    1.14   0
 -10  -1   1    0.95    1.12   0
  10   1  -1    0.27    1.13   0
  -9   1   1    1.07    1.08   0
   9   1  -1    1.23    1.09   0
  -9  -1   1    0.94    0.75   0
   9  -1  -1    1.43    0.75   0
   8   1  -1    1.99    0.76   0
  -8   1   1    2.54    1.01   0
   8  -1  -1    1.97    0.77   0
  -8  -1   1    1.68    0.72   0
   7   1  -1    5.95    0.78   0
  -7  -1   1    6.16    0.73   0
  -7   1   1    5.77    0.77   0
   7  -1  -1    6.65    0.78   0
   6   1  -1   12.65    0.82   0
  -6   1   1   13.99    1.02   0
  -6  -1   1   12.58    0.81   0
   6  -1  -1   14.31    1.08   0
  -5   1   1   37.37    1.04   0
   5   1  -1   39.57    1.26   0
  -5  -1   1   38.27    1.04   0
   5  -1  -1   40.72    1.27   0
  -4   1   1  873.33    4.36   0
  -4  -1   1  906.58    4.41   0
   4  -1  -1  908.76    4.55   0
   4   1  -1  883.86    4.42   0
   3   1  -1  452.31    3.63   0
  -3  -1   1  451.01    3.69   0
  -3   1   1  475.33    3.71   0
   3  -1  -1  478.02    3.63   0
  -2  -1   1  262.28    3.45   0
   2   1  -1  269.71    3.49   0
   2  -1  -1  284.47    3.35   0
  -2   1   1  283.35    3.43   0
  -1   1   1  938.76    7.27   0
   1   1  -1  892.75    8.54   0
  -1  -1   1  893.92    8.23   0
   1  -1  -1  946.00    7.20   0
   0  -1  -1  836.45    7.76   0
   0   1   1  854.45    7.82   0
   1  -1   1 3515.52   16.86   0
  -1   1  -1 3556.99   16.82   0
  -2   1  -1  518.37    4.75   0
   2   1   1  511.13    4.22   0
   2  -1   1  525.47    4.70   0
   3   1   1    5.86    1.03   0
  -3   1  -1    6.24    1.00   0
   3  -1   1    5.53    0.81   0
   4   1   1  244.84    2.37   0
   4  -1   1  263.13    2.52   0
  -4   1  -1  262.93    2.46   0
  -5   1  -1   49.30    1.29   0
   5  -1   1   46.13    1.30   0
  -5  -1  -1   47.08    1.32   0
   5   1   1   45.49    1.30   0
  -6  -1  -1   61.80    1.28   0
  -6   1  -1   58.89    1.33   0
   6   1   1   54.73    1.29   0
   6  -1   1   52.40    1.17   0
   7  -1   1    5.65    0.78   0
   7   1   1    6.54    0.74   0
  -7  -1  -1    4.14    0.70   0
  -7   1  -1    5.27    1.02   0
  -8   1  -1    2.73    1.04   0
   8  -1   1    2.16    1.04   0
   8   1   1    3.03    0.99   0
   9   1   1    1.30    1.06   0
   9  -1   1   -0.00    1.06   0
  -9   1  -1    0.02    0.73   0
 -10   1  -1    0.14    1.15   0
  10   1   1    1.43    1.13   0
  10  -1   1   -0.76    1.20   0
  11   1   1    0.30    0.91   0
 -11   1  -1    2.26    1.25   0
  11  -1   1    1.61    1.29   0
  12   1   1    1.93    1.01   0
  12  -1   1    2.06    0.98   0
  13   1   1    1.53    1.50   0
  13  -1   1    1.21    1.54   0
  13  -2  -1    0.71    1.51   0
  13   2  -1    0.83    1.52   0
 -13   2   1    0.58    1.05   0
 -12   2   1    1.53    1.38   0
  12   2  -1    0.13    1.43   0
  12  -2  -1    0.42    1.00   0
  11  -2  -1    0.44    1.31   0
 -11   2   1    0.33    1.33   0
  11   2  -1   -0.49    1.30   0
  10  -2  -1    1.71    1.19   0
 -10   2   1    3.78    0.83   0
  10   2  -1    1.57    1.16   0
  -9   2   1    2.93    0.80   0
   9   2  -1    2.07    1.10   0
   9  -2  -1    2.36    1.16   0
  -8  -2   1    0.93    1.01   0
   8   2  -1    1.43    1.04   0
  -8   2   1    0.76    1.03   0
   8  -2  -1    0.59    1.05   0
   7   2  -1    4.34    1.02   0
   7  -2  -1    4.53    1.06   0
  -7  -2   1    5.10    1.04   0
  -7   2   1    6.17    1.02   0
  -6  -2   1    4.62    0.94   0
   6  -2  -1    2.86    1.00   0
   6   2  -1    3.61    0.69   0
  -6   2   1    4.95    0.95   0
  -5   2   1   22.17    1.15   0
   5  -2  -1   24.86    1.19   0
   5   2  -1   19.88    1.12   0
  -5  -2   1   21.19    0.89   0
   4   2  -1  314.55    2.68   0
  -4  -2   1  321.62    2.76   0
   4  -2  -1  336.11    2.81   0
  -4   2   1  341.45    2.81   0
  -3  -2   1   10.06    1.02   0
  -3   2   1    9.95    0.82   0
   3   2  -1    9.78    1.04   0
   3  -2  -1   10.83    0.85   0
   2  -2  -1   33.63    1.45   0
  -2   2   1   33.27    1.41   0
   2   2  -1   30.80    1.48   0
   1  -2  -1 2724.18   11.01   0
  -1   2   1 2821.51   11.05   0
   1   2  -1 2722.90   13.47   0
   0   2   1 1014.79    7.19   0
   0   2  -1 1092.08   12.18   0
   0  -2  -1 1004.86    7.15   0
  -1   2  -1  562.92    6.44   0
   1  -2   1  559.44    6.47   0
   2  -2   1    7.57    1.42   0
  -2   2  -1    6.78    1.17   0
  -3   2  -1   13.43    1.10   0
   3   2   1   14.20    1.06   0
   3  -2   1   14.91    1.12   0
  -4   2  -1    8.09    1.00   0
   4  -2   1    9.23    1.04   0
   4   2   1    8.49    0.75   0
  -5   2  -1   10.11    0.78   0
   5   2   1    9.68    0.77   0
   5  -2   1   10.14    1.01   0
  -6   2  -1   -0.11    0.90   0
   6  -2   1    0.23    0.64   0
   6   2   1    0.35    0.93   0
  -7   2  -1    5.15    0.99   0
   7  -2   1    4.29    0.70   0
   7   2   1    5.17    1.03   0
  -8   2  -1   24.61    0.93   0
   8  -2   1   21.29    1.20   0
   8   2   1   20.19    1.19   0
  -9   2  -1    3.73    1.10   0
   9  -2   1    3.95    1.14   0
   9   2   1    3.08    1.12   0
  10   2   1    5.91    0.88   0
  10  -2   1    6.90    1.26   0
 -10   2  -1    5.90    0.92   0
  11   2   1   -0.14    0.89   0
 -11   2  -1    0.41    1.20   0
  11  -2   1    1.74    0.90   0
  12   2   1    2.77    1.01   0
 -12   2  -1    1.98    0.99   0
  12  -2   1    2.42    1.03   0
  13   2   1    1.08    1.06   0
  13  -2   1    1.15    1.09   0
  13   3  -1    0.01    1.54   0
  13  -3  -1    0.89    1.12   0
 -13   3   1   -0.03    1.10   0
  12   3  -1   -0.16    0.98   0
 -12   3   1    0.62    1.00   0
  12  -3  -1    0.73    1.42   0
  11   3  -1    0.13    1.30   0
  11  -3  -1   -0.01    1.29   0
 -11   3   1    1.46    0.91   0
  10   3  -1    2.71    1.26   0
 -10   3   1    4.03    1.21   0
  10  -3  -1    3.88    1.23   0
   9   3  -1   -0.36    0.84   0
   9  -3  -1    0.87    0.84   0
  -9   3   1   -0.24    1.18   0
  -8   3   1    0.02    1.05   0
   8   3  -1    0.56    1.00   0
   8  -3  -1   -0.20    0.75   0
  -7   3   1    2.49    0.98   0
   7  -3  -1    3.92    1.08   0
   7   3  -1    2.72    0.99   0
  -6   3   1   17.03    0.83   0
   6  -3  -1   17.39    1.09   0
   6   3  -1   16.25    1.03   0
   5   3  -1    5.87    0.99   0
  -5   3   1    6.75    1.00   0
   5  -3  -1    6.74    1.04   0
  -4   3   1  269.91    2.46   0
   4  -3  -1  300.99    2.72   0
   4   3  -1  273.50    2.66   0
  -3   3   1  369.21    3.15   0
   3  -3  -1  356.23    3.03   0
   3   3  -1  341.72    3.19   0
   2   3  -1    3.13    0.97   0
   2  -3  -1    3.13    1.06   0
  -2   3   1    3.32    0.74   0
  -1   3   1  495.37    4.27   0
   1  -3  -1  476.25    4.27   0
   0   3   1   12.77    1.29   0
   0   3  -1   15.51    1.85   0
   1  -3   1  200.85    3.79   0
  -1   3  -1  198.03    3.63   0
   1   3   1  200.68    2.80   0
   2  -3   1  227.39    3.29   0
  -2   3  -1  229.35    3.22   0
   3  -3   1   16.12    1.18   0
   3   3   1   15.93    1.11   0
  -3   3  -1   16.14    1.19   0
   4   3   1    6.86    0.73   0
   4  -3   1    8.69    1.04   0
  -4   3  -1    7.14    1.03   0
   5   3   1   23.30    1.13   0
  -5   3  -1   23.77    1.15   0
   5  -3   1   24.98    1.20   0
   6   3   1   30.64    1.16   0
  -6   3  -1   34.18    1.21   0
   6  -3   1   32.59    1.26   0
   7   3   1    0.37    1.04   0
  -7   3  -1    1.19    0.91   0
   7  -3   1    0.27    1.01   0
  -8   3  -1    3.61    1.02   0
   8   3   1    5.52    1.08   0
   8  -3   1    4.15    1.09   0
   9  -3   1    0.71    0.85   0
   9   3   1    1.00    0.80   0
  -9   3  -1    1.26    0.76   0
  10   3   1   -0.11    1.24   0
 -10   3  -1    0.38    1.17   0
  10  -3   1    1.42    0.80   0
  11   3   1    2.47    1.28   0
 -11   3  -1    0.40    1.32   0
  11  -3   1   -0.88    1.33   0
  12   3   1    2.70    1.47   0
 -12   3  -1    1.64    1.01   0
  12  -3   1    3.80    1.05   0
  13  -3   1    0.19    1.63   0
  13   3   1    1.56    1.62   0
  12  -4  -1   -1.58    1.49   0
 -12   4   1   -0.02    1.44   0
  12   4  -1   -1.57    1.48   0
  11  -4  -1    0.95    0.99   0
 -11   4   1    1.11    1.40   0
  11   4  -1    0.26    1.33   0
  10   4  -1    0.20    0.87   0
 -10   4   1    0.73    0.82   0
  10  -4  -1   -0.18    1.25   0
   9   4  -1    1.52    1.16   0
   9  -4  -1    1.58    1.23   0
  -9   4   1    1.81    1.17   0
   8   4  -1    1.71    1.10   0
  -8   4   1    1.83    1.09   0
   8  -4  -1    2.76    1.13   0
   7   4  -1    1.16    1.03   0
   7  -4  -1   -0.13    1.06   0
  -7   4   1   -0.50    1.02   0
   6  -4  -1    1.97    1.03   0
   6   4  -1    0.89    1.01   0
  -6   4   1    1.58    0.98   0
   5   4  -1    3.66    1.02   0
  -5   4   1    5.42    1.06   0
   5  -4  -1    4.04    0.81   0
  -4   4   1  103.50    1.83   0
   4   4  -1  103.48    1.78   0
   4  -4  -1  102.23    1.84   0
   3   4  -1    3.74    0.94   0
   3  -4  -1    3.98    1.07   0
  -3   4   1    3.13    0.97   0
   2   4  -1   11.37    1.15   0
  -2   4   1   12.88    1.09   0
   2  -4  -1   12.61    1.13   0
   1  -4  -1  572.26    4.61   0
  -1   4   1  575.64    4.44   0
   1   4  -1  606.45    5.70   0
   0   4   1  196.76    2.82   0
   0   4  -1  197.77    3.77   0
   1   4   1  100.17    2.11   0
  -1   4  -1  104.90    2.70   0
   1  -4   1  103.67    2.78   0
  -2   4  -1    4.77    1.07   0
   2  -4   1    5.33    1.14   0
   2   4   1    5.36    1.04   0
   3   4   1    2.50    0.96   0
   3  -4   1    2.43    1.03   0
  -3   4  -1    2.19    0.99   0
  -4   4  -1    0.50    0.93   0
   4   4   1   -0.35    0.62   0
   4  -4   1    0.28    1.03   0
   5  -4   1    1.60    0.98   0
  -5   4  -1    1.60    0.98   0
   5   4   1    0.19    0.94   0
   6   4   1    1.49    0.93   0
  -6   4  -1    1.29    1.00   0
   6  -4   1    1.22    1.04   0
   7   4   1    1.34    1.04   0
  -7   4  -1    0.74    1.01   0
   7  -4   1    0.64    1.11   0
   8   4   1    8.23    1.12   0
   8  -4   1    5.89    0.83   0
  -8   4  -1    7.85    1.17   0
  -9   4  -1    3.18    1.18   0
   9  -4   1    2.83    0.84   0
   9   4   1    2.71    1.17   0
  10  -4   1    3.31    1.32   0
  10   4   1    2.12    1.30   0
 -10   4  -1    3.34    1.21   0
  11   4   1   -0.70    0.95   0
 -11   4  -1    0.10    0.96   0
  11  -4   1    0.47    1.40   0
 -12   4  -1    0.75    1.53   0
  12  -4   1    1.59    1.61   0
  12   4   1    1.08    1.06   0
  11   5  -1    0.05    1.08   0
 -11   5   1    0.21    1.52   0
  11  -5  -1    0.06    1.56   0
 -10   5   1    0.07    1.37   0
  10  -5  -1    0.74    1.45   0
  10   5  -1    0.99    1.31   0
   9   5  -1    0.81    1.23   0
   9  -5  -1    0.83    1.28   0
  -9   5   1    1.84    1.23   0
   8  -5  -1    3.62    1.26   0
  -8   5   1    2.53    1.19   0
   8   5  -1    1.44    1.17   0
  -7   5   1    1.78    1.16   0
   7   5  -1    2.02    1.04   0
   7  -5  -1    2.26    1.15   0
   6   5  -1    1.76    1.08   0
   6  -5  -1    2.36    1.14   0
  -6   5   1    0.81    0.74   0
   5  -5  -1    5.54    1.19   0
   5   5  -1    5.49    1.10   0
  -5   5   1    5.07    1.12   0
   4  -5  -1   91.30    1.89   0
  -4   5   1   88.07    1.84   0
   4   5  -1   84.03    1.77   0
   3  -5  -1   47.41    1.60   0
  -3   5   1   49.54    1.77   0
   3   5  -1   43.91    1.52   0
   2   5  -1   19.07    1.28   0
   2   5  -1   19.69    1.61   0
  -2   5   1   19.95    1.29   0
   2  -5  -1   19.74    1.30   0
  -1   5   1   46.61    1.61   0
   1   5  -1   43.73    1.90   0
   1   5  -1   46.83    2.06   0
   0   5   1   34.38    1.49   0
   0   5  -1   32.84    2.11   0
   1   5   1  133.08    2.30   0
  -1   5  -1  129.82    2.89   0
  -2   5  -1   10.55    1.46   0
   2   5   1   11.34    1.31   0
   2  -5   1   11.44    1.57   0
   3   5   1    2.56    1.12   0
   3  -5   1    2.64    1.13   0
   3   5   1    2.17    1.02   0
  -3   5  -1    1.76    1.23   0
   4  -5   1   12.48    1.22   0
  -4   5  -1   12.23    1.18   0
   4   5   1   12.01    1.12   0
  -5   5  -1    0.87    1.06   0
   5  -5   1    0.91    1.35   0
   5   5   1    0.88    1.01   0
  -6   5  -1    8.72    1.13   0
   6   5   1    7.19    1.11   0
   6  -5   1    9.23    1.20   0
   7   5   1   -0.17    1.11   0
  -7   5  -1    0.17    1.08   0
   7  -5   1   -0.40    1.14   0
  -8   5  -1    1.59    1.18   0
   8  -5   1    0.53    1.18   0
   8   5   1    0.16    1.19   0
   9   5   1    0.68    1.26   0
   9  -5   1   -0.12    0.97   0
  -9   5  -1    0.16    1.21   0
 -10   5  -1   -0.08    1.31   0
  10   5   1    0.21    1.36   0
  10  -5   1    0.54    1.39   0
 -11   5  -1    0.34    1.48   0
  11  -5   1    0.54    1.14   0
  11   5   1    0.59    0.99   0
  11   6  -1    0.89    1.68   0
 -10   6   1   -0.00    1.45   0
  10  -6  -1    1.79    1.50   0
  10   6  -1    0.07    1.47   0
   9   6  -1    0.35    1.35   0
   9  -6  -1    0.76    1.49   0
  -9   6   1    0.14    1.34   0
   8  -6  -1    0.82    1.29   0
   8   6  -1    0.96    0.94   0
  -8   6   1    0.15    1.23   0
   7   6  -1    0.41    1.16   0
  -7   6   1    0.49    1.24   0
   7  -6  -1    0.43    1.30   0
  -6   6   1    1.23    1.17   0
   6   6  -1    0.39    1.12   0
   6  -6  -1    0.51    1.26   0
   5   6  -1    0.52    1.16   0
  -5   6   1    0.49    1.15   0
   5  -6  -1    0.31    1.19   0
   4  -6  -1   23.39    1.48   0
  -4   6   1   21.69    1.37   0
   4   6  -1   22.44    1.36   0
  -3   6   1    0.46    1.08   0
   3   6  -1    0.93    1.33   0
   3   6  -1    0.89    1.46   0
   3  -6  -1    1.54    1.41   0
  -2   6   1   11.18    1.22   0
   2   6  -1   10.23    1.23   0
   2  -6  -1   10.42    1.26   0
   2   6  -1   10.54    1.64   0
   1   6  -1   88.37    2.49   0
   1   6  -1   98.20    2.85   0
  -1   6   1   99.99    2.33   0
   0   6   1   44.81    1.71   0
   0   6  -1   44.26    2.18   0
   1   6   1   12.29    1.52   0
  -1   6  -1   12.62    1.82   0
  -2   6  -1    0.02    1.32   0
   2   6   1    0.94    1.35   0
   3   6   1    2.76    1.40   0
   3   6   1    2.90    1.08   0
  -3   6  -1    2.41    1.40   0
   3  -6   1    2.25    1.51   0
   4   6   1    0.33    1.14   0
  -4   6  -1    0.74    1.34   0
   4  -6   1    0.12    1.22   0
   4   6   1   -0.09    1.05   0
   5  -6   1   -0.28    1.28   0
   5   6   1    0.79    1.07   0
  -5   6  -1    1.08    1.17   0
   6  -6   1    2.03    1.27   0
   6   6   1    1.85    1.16   0
  -6   6  -1    0.93    1.20   0
   7   6   1    1.23    0.89   0
  -7   6  -1    2.69    1.15   0
   7  -6   1    3.31    1.33   0
   8  -6   1    1.04    1.35   0
   8   6   1    0.46    1.25   0
  -8   6  -1    0.51    1.28   0
  -9   6  -1    3.06    1.30   0
   9  -6   1    2.46    1.42   0
   9   6   1    1.70    1.33   0
 -10   6  -1    1.07    1.46   0
  10   6   1   -0.32    1.45   0
  10  -6   1    0.50    1.11   0
   9  -7  -1    1.40    1.66   0
   9   7  -1    0.44    1.08   0
  -9   7   1    0.27    1.54   0
  -8   7   1    0.48    1.42   0
   8   7  -1    0.35    1.44   0
   8  -7  -1    0.95    1.56   0
   7  -7  -1    0.47    1.45   0
  -7   7   1   -0.90    1.35   0
   7   7  -1    0.73    1.34   0
   6  -7  -1    1.17    1.74   0
  -6   7   1    0.04    1.29   0
   6   7  -1    0.29    1.30   0
  -5   7   1    1.57    1.18   0
   5   7  -1   -0.36    1.28   0
   5   7  -1    0.71    1.63   0
   5  -7  -1    0.53    1.36   0
   4   7  -1   12.96    1.36   0
  -4   7   1   12.54    1.60   0
   4  -7  -1   11.41    1.48   0
   4   7  -1   13.54    1.49   0
  -3   7   1   10.66    1.29   0
   3  -7  -1    9.26    1.63   0
   3   7  -1    9.58    1.54   0
   3   7  -1   10.94    1.43   0
  -2   7   1    3.10    1.45   0
   2   7  -1    1.71    1.76   0
   2   7  -1    2.36    1.36   0
  -1   7   1    6.48    1.53   0
   1   7  -1    6.84    1.79   0
   1   7  -1    6.17    1.69   0
   0   7   1    3.92    1.55   0
   0   7  -1    3.03    2.00   0
   0   7  -1    3.12    2.08   0
   1   7   1    9.80    1.59   0
  -1   7  -1    9.00    2.04   0
   2   7   1    1.13    1.23   0
   2   7   1    1.05    1.12   0
  -2   7  -1    0.68    1.57   0
  -3   7  -1    0.17    1.40   0
   3   7   1    0.68    1.15   0
   3   7   1    0.31    1.56   0
  -4   7  -1    0.08    1.48   0
   4   7   1    1.30    1.17   0
   4  -7   1    0.42    1.58   0
   4   7   1    1.28    1.56   0
   5  -7   1   -0.17    1.69   0
  -5   7  -1    0.14    1.57   0
   5   7   1    0.56    1.16   0
   5   7   1   -0.22    1.61   0
  -6   7  -1   -0.08    1.60   0
   6   7   1    1.28    1.23   0
   6   7   1    0.76    1.39   0
   6  -7   1    0.86    1.42   0
   7  -7   1   -0.32    1.86   0
   7   7   1   -0.14    1.33   0
  -7   7  -1   -0.85    1.41   0
  -8   7  -1   -0.12    1.42   0
   8   7   1    0.09    1.01   0
   8  -7   1    0.91    1.54   0
   9   7   1    0.47    1.50   0
  -9   7  -1    1.08    1.51   0
   9  -7   1   -0.42    1.66   0
   8   8  -1    0.81    1.73   0
   8   8  -1   -0.14    1.65   0
  -8   8   1    0.84    1.62   0
   8  -8  -1    0.56    1.86   0
   7  -8  -1    0.34    1.68   0
  -7   8   1    0.50    1.46   0
   7   8  -1    0.35    1.89   0
   7   8  -1    1.04    1.64   0
   6   8  -1    0.33    1.79   0
   6  -8  -1   -0.10    1.92   0
  -6   8   1    0.28    1.76   0
   6   8  -1    1.97    1.90   0
  -5   8   1   -0.03    1.38   0
   5  -8  -1    0.77    1.83   0
   5   8  -1   -0.17    1.52   0
   5   8  -1   -0.15    1.72   0
  -4   8   1    1.54    1.68   0
   4   8  -1    0.98    1.49   0
   4   8  -1    1.00    1.68   0
  -3   8   1    0.15    1.59   0
   3   8  -1    0.22    1.57   0
   3   8  -1    0.24    1.69   0
   2   8  -1    0.79    2.11   0
   2   8  -1    1.18    2.35   0
  -2   8   1    1.03    1.59   0
  -1   8   1   29.49    2.00   0
   0   8   1    6.15    1.65   0
   1   8   1    2.72    1.54   0
   1   8   1    2.25    1.65   0
   2   8   1    0.22    1.53   0
   2   8   1   -0.10    1.68   0
  -3   8  -1    0.07    2.03   0
   3   8   1    0.97    1.40   0
   3   8   1    0.26    1.57   0
   4   8   1    0.50    1.33   0
   4   8   1    0.85    1.46   0
  -4   8  -1    0.68    1.88   0
   5   8   1    0.05    1.90   0
   5  -8   1   -0.24    1.82   0
  -5   8  -1    0.15    1.65   0
   5   8   1    1.09    1.35   0
   6  -8   1   -0.32    2.00   0
  -6   8  -1    0.83    1.74   0
   6   8   1    0.56    1.59   0
   6   8   1    0.00    1.40   0
   7  -8   1    0.57    1.71   0
   7   8   1    0.85    1.50   0
   7   8   1    1.11    1.63   0
  -7   8  -1    1.55    1.90   0
   8   8   1    0.09    1.64   0
   8  -8   1   -0.13    1.78   0
  -8   8  -1    0.62    1.92   0
   8   8   1    0.23    1.72   0
   5   9  -1   -0.13    2.03   0
  -5   9   1    0.02    1.99   0
   5   9  -1    0.37    2.41   0
   4   9  -1    1.66    2.16   0
   4   9  -1    0.60    2.57   0
  -4   9   1    1.42    1.82   0
  -3   9   1    1.77    2.13   0
  -2   9   1    0.54    2.06   0
  -1   9   1    0.72    2.32   0
   0   9   1    0.91    1.97   0
   0   9   1    0.63    2.32   0
   1   9   1    0.44    2.00   0
   1   9   1    1.07    2.09   0
   2   9   1    0.22    2.01   0
   2   9   1    1.01    1.86   0
   3   9   1   -0.48    1.81   0
   3   9   1    0.67    1.95   0
   4   9   1    0.06    1.88   0
   4   9   1    0.60    2.11   0
   5   9   1    0.79    2.15   0
   5   9   1   -0.38    1.57   0
 -13   0   2   -0.00    1.47   0
  13   0  -2    1.74    1.48   0
  12   0  -2    0.53    1.32   0
 -12   0   2    0.69    0.91   0
  11   0  -2    1.88    1.24   0
 -11   0   2    0.51    0.84   0
 -10   0   2    5.05    1.12   0
  10   0  -2    4.26    0.82   0
   9   0  -2    0.19    1.05   0
  -9   0   2    0.99    1.06   0
   8   0  -2    2.13    0.75   0
  -8   0   2    0.48    1.01   0
   7   0  -2    3.33    0.69   0
  -7   0   2    3.35    0.70   0
  -6   0   2   48.16    1.26   0
   6   0  -2   44.77    1.23   0
   5   0  -2  401.43    2.86   0
  -5   0   2  373.78    2.68   0
   4   0  -2    2.08    1.07   0
  -4   0   2    1.27    0.74   0
   3   0  -2  261.50    2.76   0
  -3   0   2  247.98    2.65   0
   2   0  -2   11.52    0.98   0
  -2   0   2   11.21    0.97   0
   1   0  -2  529.39    5.54   0
  -1   0   2  511.93    5.47   0
   0   0  -2  861.06    8.16   0
   0   0   2  873.52    8.10   0
   2   0   2  516.16    4.15   0
   3   0   2  228.76    2.59   0
  -4   0  -2   32.95    1.03   0
   4   0   2   34.29    1.24   0
   5   0   2   19.56    1.11   0
  -5   0  -2   18.37    0.89   0
  -6   0  -2   29.97    0.91   0
   6   0   2   30.86    1.12   0
   7   0   2   42.05    1.28   0
  -7   0  -2   43.29    1.26   0
   8   0   2   71.05    1.44   0
   9   0   2   14.44    1.17   0
  10   0   2    5.34    1.13   0
  11   0   2    6.23    1.27   0
  12   0   2    0.86    0.97   0
  13   0   2   -0.36    1.06   0
 -13   1   2    2.18    1.48   0
  13   1  -2    0.48    1.08   0
  13  -1  -2   -0.56    1.48   0
 -12   1   2    1.32    1.34   0
  12  -1  -2    2.03    1.34   0
 -12  -1   2    1.12    1.33   0
  12   1  -2    1.64    0.96   0
  11  -1  -2    1.35    0.88   0
 -11   1   2    0.13    1.26   0
 -11  -1   2    0.75    1.24   0
  11   1  -2    0.30    0.86   0
 -10   1   2    5.10    0.83   0
  10   1  -2    4.03    0.88   0
  10  -1  -2    4.37    1.19   0
 -10  -1   2    6.00    1.17   0
   9   1  -2   12.39    0.85   0
  -9   1   2   12.80    0.88   0
   9  -1  -2   13.25    1.18   0
  -9  -1   2   12.50    1.17   0
   8  -1  -2   14.02    0.87   0
   8   1  -2   13.98    1.14   0
  -8  -1   2   12.69    1.11   0
  -8   1   2   15.02    1.10   0
  -7   1   2    9.02    1.04   0
   7  -1  -2   10.27    1.05   0
  -7  -1   2    9.01    1.05   0
   7   1  -2    9.39    0.79   0
   6  -1  -2    9.11    0.98   0
  -6  -1   2    7.07    0.74   0
   6   1  -2    7.71    1.01   0
  -6   1   2    6.98    0.75   0
   5   1  -2    1.62    0.93   0
  -5  -1   2    1.76    0.68   0
   5  -1  -2    2.18    1.02   0
  -5   1   2    1.50    0.67   0
   4  -1  -2  870.86    4.36   0
  -4   1   2  866.95    4.31   0
   4   1  -2  845.03    4.34   0
  -4  -1   2  824.29    4.31   0
  -3  -1   2  108.82    2.01   0
   3   1  -2  106.76    1.98   0
  -3   1   2  111.68    1.97   0
   3  -1  -2  115.15    1.97   0
  -2   1   2  471.15    4.01   0
   2   1  -2  457.23    4.36   0
  -2  -1   2  466.29    4.42   0
   2  -1  -2  473.92    3.96   0
  -1  -1   2  814.93    7.77   0
  -1   1   2  865.29    6.07   0
   1   1  -2  837.20    7.96   0
   1  -1  -2  832.82    5.99   0
   0  -1   2  105.51    4.40   0
   0   1   2  100.25    2.56   0
   0  -1  -2  102.66    2.55   0
   0   1  -2   97.63    4.41   0
   1  -1   2    6.97    1.27   0
  -2   1  -2    1.84    1.03   0
   2  -1   2    1.11    1.05   0
   3   1   2   28.75    1.26   0
   3  -1   2   28.35    1.14   0
  -3   1  -2   28.89    1.34   0
   4  -1   2    1.98    0.69   0
  -4   1  -2    2.74    0.65   0
   4   1   2    1.68    0.98   0
   5  -1   2    1.14    0.95   0
   5   1   2    0.10    0.96   0
  -5   1  -2    1.47    0.92   0
  -6   1  -2    4.84    0.95   0
   6  -1   2    3.92    0.99   0
   6   1   2    5.02    0.95   0
  -7   1  -2   20.50    1.15   0
   7  -1   2   18.67    0.91   0
   7   1   2   19.63    0.88   0
   8  -1   2   14.34    1.14   0
  -8   1  -2   11.31    1.08   0
   8   1   2   10.52    1.10   0
  -9   1  -2    1.14    0.79   0
   9  -1   2   -0.11    0.76   0
   9   1   2    1.03    0.75   0
  10  -1   2   -0.94    1.22   0
  10   1   2    1.67    1.11   0
  11  -1   2   11.26    1.02   0
  11   1   2    9.55    1.36   0
  12   1   2    0.51    1.34   0
  12  -1   2    1.31    1.40   0
  13  -1   2    0.72    1.06   0
  13   1   2    0.44    1.47   0
  13  -2  -2    0.36    1.06   0
 -13   2   2    1.95    1.45   0
  13   2  -2   -0.04    1.54   0
 -12   2   2   -1.38    1.38   0
  12  -2  -2    0.83    1.44   0
  12   2  -2    0.28    1.01   0
  11   2  -2    1.86    0.89   0
 -11   2   2    2.08    1.25   0
  11  -2  -2    0.83    1.32   0
 -10   2   2   -0.57    1.19   0
 -10  -2   2    0.35    0.80   0
  10  -2  -2   -0.47    1.27   0
  10   2  -2    1.79    1.17   0
   9  -2  -2    7.25    1.24   0
  -9  -2   2    5.59    0.86   0
  -9   2   2    7.06    1.19   0
   9   2  -2    7.10    1.15   0
  -8  -2   2    2.13    0.76   0
   8   2  -2    1.59    1.09   0
   8  -2  -2    1.77    1.05   0
  -8   2   2    1.89    1.04   0
   7  -2  -2   11.35    1.13   0
  -7   2   2    9.03    1.09   0
   7   2  -2   12.52    1.10   0
  -7  -2   2   12.24    1.07   0
  -6   2   2    1.50    0.94   0
  -6  -2   2    1.88    0.93   0
   6   2  -2    2.40    0.95   0
   6  -2  -2    2.23    0.96   0
   5   2  -2  201.47    2.07   0
   5  -2  -2  217.63    2.22   0
  -5   2   2  216.84    2.18   0
  -5  -2   2  219.83    2.18   0
   4  -2  -2  106.45    1.75   0
   4   2  -2  103.99    1.76   0
  -4  -2   2  102.01    1.72   0
  -4   2   2  106.56    1.73   0
  -3  -2   2    2.13    0.95   0
  -3   2   2    2.10    0.70   0
   3  -2  -2    2.12    1.01   0
   3   2  -2    2.36    0.96   0
   2  -2  -2    1.20    0.98   0
  -2  -2   2    0.39    0.99   0
   2   2  -2    1.25    1.22   0
  -2   2   2    0.38    0.98   0
  -1   2   2  739.79    5.23   0
   1   2  -2  734.73    7.83   0
   1  -2  -2  798.99    5.29   0
   0  -2  -2  713.91    5.35   0
   0   2   2  704.74    5.22   0
   1  -2   2  236.09    4.68   0
  -1   2  -2  225.22    4.49   0
   2  -2   2   39.11    1.80   0
  -2   2  -2   37.77    1.61   0
   3  -2   2  134.60    2.17   0
  -3   2  -2  130.32    2.15   0
  -4   2  -2  175.36    2.17   0
   4   2   2  172.03    1.91   0
   4  -2   2  175.74    2.08   0
   5  -2   2    0.53    0.66   0
   5   2   2    1.08    0.92   0
  -5   2  -2    1.03    0.66   0
   6  -2   2   25.65    1.14   0
  -6   2  -2   25.13    1.12   0
   6   2   2   25.40    0.94   0
  -7   2  -2   30.33    1.21   0
   7   2   2   32.62    1.25   0
   7  -2   2   31.21    1.03   0
   8  -2   2   62.06    1.51   0
  -8   2  -2   61.07    1.45   0
   8   2   2   59.96    1.39   0
   9   2   2    4.93    1.15   0
  -9   2  -2    4.44    1.11   0
   9  -2   2    5.58    1.14   0
  10   2   2    1.12    0.84   0
  10  -2   2    0.87    1.18   0
 -10   2  -2   -0.00    1.13   0
  11  -2   2    3.79    1.29   0
  11   2   2    2.47    1.25   0
  12   2   2    2.75    1.44   0
  12  -2   2    2.49    1.48   0
  13  -2   2    0.73    1.09   0
  13   2   2    0.50    1.54   0
 -13   3   2    1.21    1.56   0
  13   3  -2   -0.00    1.61   0
  13  -3  -2    0.15    1.16   0
  12   3  -2    1.35    1.02   0
  12  -3  -2    1.33    1.02   0
 -12   3   2    1.02    1.44   0
 -11   3   2   -0.79    0.91   0
  11   3  -2    0.77    1.30   0
  11  -3  -2    0.80    0.95   0
 -10   3   2    3.38    1.15   0
  10  -3  -2    2.15    1.21   0
  10   3  -2    2.10    1.22   0
  -9   3   2   18.94    1.28   0
   9   3  -2   12.59    0.84   0
   9  -3  -2   15.46    1.29   0
   8   3  -2    0.96    1.04   0
  -8   3   2    0.22    1.03   0
   8  -3  -2    1.43    1.06   0
   7   3  -2    9.69    1.02   0
   7  -3  -2   10.12    1.15   0
  -7   3   2    9.69    0.86   0
   6  -3  -2    2.74    1.01   0
   6   3  -2    1.52    0.98   0
  -6   3   2    2.15    0.71   0
  -5   3   2   10.97    0.81   0
   5  -3  -2   10.54    1.09   0
   5   3  -2   10.42    1.05   0
   4   3  -2   91.41    1.71   0
  -4   3   2   95.28    1.68   0
   4  -3  -2   96.96    1.73   0
  -3   3   2    0.59    0.75   0
   3  -3  -2   -0.12    1.02   0
   3   3  -2    0.47    0.93   0
  -2   3   2   25.96    1.23   0
   2  -3  -2   26.41    1.06   0
   2   3  -2   26.08    1.38   0
   1  -3  -2   18.46    1.03   0
  -1   3   2   17.80    1.25   0
   1   3  -2   18.39    1.79   0
   0   3   2  124.61    2.21   0
   0  -3  -2  123.94    2.21   0
   1   3   2   43.29    1.51   0
   1  -3   2   43.55    2.50   0
  -1   3  -2   43.27    2.36   0
  -2   3  -2   60.29    1.98   0
   2  -3   2   64.89    2.08   0
   3  -3   2    6.66    1.06   0
  -3   3  -2    6.54    1.00   0
  -4   3  -2    1.37    0.90   0
   4   3   2    1.49    0.93   0
   4  -3   2    2.09    0.98   0
  -5   3  -2    6.19    0.98   0
   5   3   2    4.88    0.96   0
   5  -3   2    6.49    1.01   0
   6  -3   2    1.79    1.00   0
   6   3   2    2.20    0.96   0
  -6   3  -2    2.32    0.93   0
   7  -3   2    1.04    0.73   0
   7   3   2    1.33    1.09   0
  -7   3  -2   -0.28    0.98   0
  -8   3  -2    1.84    0.81   0
   8   3   2    2.29    0.76   0
   8  -3   2    2.56    1.12   0
   9  -3   2   -0.16    0.76   0
  -9   3  -2    0.08    1.04   0
   9   3   2   -0.59    1.16   0
  10  -3   2    1.66    1.24   0
 -10   3  -2    0.51    1.18   0
  10   3   2    1.57    1.30   0
  11  -3   2    4.17    0.96   0
 -11   3  -2    4.66    1.36   0
  11   3   2    4.86    0.96   0
  12  -3   2   -0.10    1.49   0
  12   3   2   -0.29    1.04   0
  12   4  -2    0.39    1.48   0
 -12   4   2   -1.20    1.53   0
  12  -4  -2    0.54    1.10   0
 -11   4   2    0.56    1.31   0
  11  -4  -2    1.77    1.41   0
  11   4  -2    0.13    0.97   0
  10  -4  -2   -0.92    1.33   0
  10   4  -2    0.56    1.28   0
 -10   4   2    0.21    1.25   0
   9   4  -2    3.63    1.21   0
  -9   4   2    3.69    1.26   0
   9  -4  -2    3.50    1.29   0
  -8   4   2    0.59    1.12   0
   8  -4  -2    0.73    1.11   0
   8   4  -2    0.10    0.70   0
   7  -4  -2    1.06    1.15   0
  -7   4   2    0.49    0.69   0
   7   4  -2    1.16    1.06   0
   6  -4  -2   -0.44    0.71   0
  -6   4   2    0.88    0.96   0
   6   4  -2    0.36    1.01   0
  -5   4   2   70.95    1.50   0
   5   4  -2   69.83    1.58   0
   5  -4  -2   65.77    1.32   0
  -4   4   2    6.94    1.04   0
   4  -4  -2    5.80    1.05   0
   4   4  -2    5.82    1.01   0
   3  -4  -2    1.02    1.03   0
  -3   4   2    0.59    1.02   0
   3   4  -2    0.86    0.99   0
   2  -4  -2    0.98    0.98   0
   2   4  -2    1.03    1.20   0
  -2   4   2    1.42    0.99   0
   1  -4  -2  100.41    2.20   0
   1   4  -2  109.34    3.24   0
   1   4  -2   97.86    3.02   0
  -1   4   2  103.63    2.00   0
   0   4  -2  103.18    4.33   0
   0   4   2  105.08    2.09   0
   0   4  -2   98.18    4.20   0
  -1   4  -2    6.26    1.74   0
   1   4   2    5.97    1.09   0
   2   4   2    7.46    1.05   0
  -2   4  -2    6.61    1.30   0
   2  -4   2    7.18    1.42   0
  -3   4  -2   25.11    1.26   0
   3  -4   2   26.06    1.54   0
   4  -4   2   13.55    1.16   0
   4   4   2   13.90    1.03   0
  -4   4  -2   13.10    1.09   0
  -5   4  -2    0.27    0.98   0
   5  -4   2    0.04    1.07   0
   5   4   2   -0.29    0.93   0
   6   4   2    9.36    1.00   0
  -6   4  -2    7.98    1.05   0
   6  -4   2    8.65    1.17   0
   7   4   2   13.11    1.11   0
  -7   4  -2   13.28    1.18   0
   7  -4   2   14.71    1.26   0
  -8   4  -2   35.20    1.38   0
   8   4   2   29.47    1.02   0
   8  -4   2   35.60    1.41   0
  -9   4  -2    3.61    1.18   0
   9   4   2    4.73    0.89   0
   9  -4   2    3.99    1.22   0
 -10   4  -2    0.33    0.90   0
  10   4   2    1.05    1.32   0
  10  -4   2    0.70    0.94   0
  11   4   2    1.78    1.41   0
  11  -4   2    1.26    0.96   0
 -11   4  -2    0.85    1.35   0
  12   4   2    0.40    1.55   0
  12  -4   2    2.63    1.53   0
  11   5  -2    1.90    1.43   0
 -11   5   2    0.28    1.52   0
  11  -5  -2    0.40    1.57   0
  10  -5  -2    1.17    1.02   0
 -10   5   2    3.82    1.37   0
  10   5  -2    1.51    0.99   0
   9   5  -2    1.67    1.26   0
   9  -5  -2    1.77    1.38   0
  -9   5   2    0.71    0.95   0
   8   5  -2    0.87    1.17   0
   8  -5  -2    0.16    1.27   0
  -8   5   2    1.20    1.12   0
   7  -5  -2    0.93    1.15   0
   7   5  -2    0.90    1.07   0
  -7   5   2    0.78    1.12   0
   6  -5  -2    0.97    1.18   0
   6   5  -2    0.63    1.10   0
  -6   5   2    1.22    1.14   0
   5  -5  -2    1.33    1.14   0
   5   5  -2    3.13    1.30   0
  -5   5   2    2.46    1.08   0
   4   5  -2   69.12    1.74   0
   4  -5  -2   74.04    1.75   0
  -4   5   2   73.11    1.70   0
  -3   5   2    4.88    1.09   0
   3  -5  -2    5.41    1.17   0
   3   5  -2    4.93    1.28   0
   2   5  -2    5.39    1.32   0
   2   5  -2    5.93    1.47   0
   2  -5  -2    5.83    1.17   0
  -2   5   2    4.75    1.12   0
  -1   5   2   14.67    1.44   0
   1   5  -2   13.50    1.72   0
   1   5  -2   14.55    1.89   0
   1  -5  -2   14.70    1.30   0
   0   5  -2    1.37    2.10   0
   0   5   2    1.69    1.05   0
   0   5  -2    1.40    2.01   0
   1   5   2    5.73    1.15   0
  -1   5  -2    5.49    1.93   0
   2   5   2    2.19    1.14   0
   2  -5   2    2.61    1.39   0
  -2   5  -2    2.60    1.31   0
   3  -5   2    5.45    1.42   0
  -3   5  -2    3.97    1.27   0
   3   5   2    5.12    1.15   0
   4   5   2    3.25    1.02   0
   4  -5   2    1.95    1.12   0
  -4   5  -2    2.75    1.21   0
  -5   5  -2    0.65    1.04   0
   5   5   2    0.77    0.99   0
   5  -5   2    0.95    1.06   0
   6   5   2    2.86    1.12   0
  -6   5  -2    2.91    1.10   0
   6  -5   2    2.53    1.17   0
  -7   5  -2    4.17    1.16   0
   7   5   2    5.15    0.86   0
   7  -5   2    5.51    1.23   0
  -8   5  -2    3.40    1.18   0
   8   5   2    2.84    1.21   0
   8  -5   2    2.76    0.95   0
  -9   5  -2    2.36    1.31   0
   9   5   2    1.99    0.87   0
   9  -5   2    2.88    1.33   0
  10  -5   2    1.09    1.36   0
 -10   5  -2    0.25    1.32   0
  10   5   2    1.04    1.33   0
  11  -5   2    1.70    1.16   0
  11   5   2    1.15    1.48   0
  11   6  -2    0.73    1.62   0
  10  -6  -2    0.80    1.56   0
 -10   6   2    0.25    1.07   0
  10   6  -2    0.52    1.49   0
   9  -6  -2    0.55    1.40   0
   9   6  -2    0.29    1.33   0
  -9   6   2    0.09    1.37   0
  -8   6   2    0.27    0.88   0
   8   6  -2    0.96    1.30   0
   8  -6  -2   -0.64    1.40   0
  -7   6   2    0.36    1.22   0
   7   6  -2    0.37    1.15   0
   7  -6  -2    0.48    1.25   0
   6   6  -2    0.73    1.18   0
   6  -6  -2    0.09    1.27   0
  -6   6   2    0.82    1.16   0
  -5   6   2   11.12    1.23   0
   5  -6  -2   10.23    1.37   0
   5   6  -2   10.28    1.53   0
   4   6  -2    0.82    1.37   0
  -4   6   2    0.52    1.13   0
   4  -6  -2    0.78    1.19   0
  -3   6   2    0.60    1.10   0
   3   6  -2    0.42    1.34   0
   3  -6  -2   -0.08    1.13   0
   3   6  -2    0.24    1.47   0
   2   6  -2   10.72    1.87   0
   2   6  -2   10.43    1.71   0
  -2   6   2   11.73    1.40   0
   2  -6  -2   10.77    1.25   0
   1   6  -2   15.17    2.30   0
  -1   6   2   14.77    1.31   0
   1   6  -2   16.29    2.42   0
   0   6   2   21.91    1.36   0
   1   6   2    0.48    1.15   0
  -2   6  -2    3.09    1.73   0
   2   6   2    3.78    1.14   0
   3   6   2    1.05    1.13   0
  -3   6  -2    0.62    1.38   0
   3  -6   2    0.56    1.49   0
   4  -6   2    0.12    1.46   0
   4   6   2   -0.01    1.00   0
  -4   6  -2    0.43    1.34   0
   4   6   2    0.07    1.10   0
   5  -6   2    1.00    1.23   0
   5   6   2    0.85    1.11   0
  -5   6  -2    1.17    1.40   0
   6  -6   2    1.46    1.56   0
  -6   6  -2    0.66    1.43   0
   6   6   2    1.72    1.15   0
   7   6   2    0.46    1.22   0
   7  -6   2    1.77    1.36   0
  -7   6  -2    0.39    1.17   0
   8   6   2    7.77    1.39   0
   8  -6   2    7.43    1.50   0
  -8   6  -2    9.29    1.34   0
   9   6   2    2.09    1.37   0
  -9   6  -2    2.58    1.37   0
   9  -6   2    1.48    1.46   0
  10   6   2   -0.09    1.47   0
  10  -6   2    0.30    1.12   0
 -10   6  -2    0.76    1.46   0
   9  -7  -2    0.52    1.63   0
   9   7  -2    1.82    1.59   0
  -9   7   2    1.87    1.52   0
  -8   7   2    1.50    1.39   0
   8  -7  -2   -0.19    1.62   0
   8   7  -2    0.37    1.50   0
  -7   7   2    0.54    1.35   0
   7  -7  -2    0.11    1.45   0
   7   7  -2    0.25    1.37   0
   6  -7  -2    0.34    1.40   0
  -6   7   2    0.25    1.33   0
   6   7  -2   -0.21    1.32   0
   5   7  -2    2.71    1.58   0
  -5   7   2    2.19    1.57   0
   5  -7  -2    1.79    1.30   0
   5   7  -2    3.51    1.74   0
   4  -7  -2   13.99    1.44   0
  -4   7   2   12.90    1.36   0
   4   7  -2   14.07    1.72   0
   4   7  -2   12.36    1.81   0
   3   7  -2    0.55    1.65   0
   3  -7  -2   -0.50    1.54   0
   3   7  -2   -0.02    1.55   0
  -3   7   2    0.27    1.20   0
   2   7  -2    0.23    1.82   0
   2   7  -2    0.29    1.95   0
  -2   7   2    0.37    1.24   0
  -1   7   2    0.23    1.25   0
   0   7   2    1.76    1.24   0
   1   7   2    2.44    1.31   0
   2   7   2    0.14    1.56   0
   3   7   2    0.03    1.28   0
  -3   7  -2    0.01    1.84   0
   3   7   2    0.03    1.39   0
   4   7   2   -0.37    1.12   0
   4  -7   2    0.46    1.62   0
  -4   7  -2   -0.05    1.43   0
   4   7   2    0.73    1.34   0
   5  -7   2    0.59    1.69   0
   5   7   2    1.14    1.15   0
   5   7   2    1.32    1.39   0
  -5   7  -2    0.87    1.56   0
  -6   7  -2    0.62    1.55   0
   6  -7   2    1.03    1.41   0
   6   7   2    0.65    1.40   0
   6   7   2   -0.41    1.19   0
  -7   7  -2    1.07    1.33   0
   7  -7   2    0.59    1.50   0
   7   7   2    1.31    1.32   0
   8  -7   2    0.47    1.52   0
   8   7   2    0.38    1.41   0
  -8   7  -2    0.22    1.46   0
  -9   7  -2    0.23    1.55   0
   9  -7   2    0.72    1.68   0
   9   7   2    0.85    1.58   0
  -8   8   2    0.08    1.61   0
   8   8  -2    0.27    1.75   0
   8  -8  -2    1.74    1.74   0
   8   8  -2    0.57    1.70   0
   7   8  -2    0.85    1.67   0
   7   8  -2    1.08    1.89   0
   7  -8  -2    0.88    1.67   0
  -7   8   2   -0.73    1.50   0
  -6   8   2   -0.49    1.52   0
   6   8  -2   -0.63    1.81   0
   6  -8  -2    0.16    1.65   0
   6   8  -2    0.43    1.97   0
   5   8  -2    2.15    1.42   0
   5   8  -2    2.24    1.56   0
   5  -8  -2    2.40    1.55   0
  -5   8   2    2.83    1.45   0
  -4   8   2    0.61    1.62   0
   4   8  -2    0.11    1.89   0
   4  -8  -2    0.69    1.79   0
   4   8  -2    0.35    1.81   0
   3   8  -2    0.31    2.65   0
  -3   8   2    1.11    1.31   0
   3   8  -2    0.82    2.55   0
  -2   8   2    1.70    1.65   0
  -1   8   2    4.32    1.74   0
   0   8   2    3.13    1.40   0
   1   8   2    0.44    1.69   0
   2   8   2    0.87    1.69   0
   2   8   2   -0.06    1.23   0
   3   8   2   -0.27    1.43   0
   3   8   2    0.39    1.26   0
   4   8   2    0.77    1.62   0
   4   8   2   -0.30    1.46   0
   5  -8   2    0.10    2.13   0
   5   8   2    0.56    1.50   0
   5   8   2    0.77    1.35   0
   6  -8   2    0.52    1.97   0
   6   8   2    0.10    1.74   0
   6   8   2    1.47    1.66   0
   7   8   2    1.76    1.53   0
   7  -8   2    0.46    1.72   0
   7   8   2    0.25    1.66   0
   8   8   2    2.13    1.64   0
   8   8   2    1.50    1.78   0
   5   9  -2    0.90    2.66   0
   5   9  -2    0.60    2.76   0
  -5   9   2    1.01    1.94   0
  -4   9   2    1.81    1.61   0
  -3   9   2    0.02    1.91   0
  -2   9   2    0.01    1.84   0
  -1   9   2    0.47    1.85   0
   0   9   2    0.47    1.83   0
   1   9   2   -0.05    1.77   0
   1   9   2    0.54    1.90   0
   2   9   2    0.55    1.50   0
   2   9   2    0.71    1.80   0
   3   9   2   -0.01    1.62   0
   3   9   2    0.52    1.81   0
   4   9   2    0.38    2.12   0
   4   9   2   -0.06    1.56   0
   5   9   2    0.01    2.16   0
   5   9   2   -0.57    1.64   0
 -13   0   3    1.68    1.49   0
  13   0  -3    1.01    1.10   0
  12   0  -3   -0.29    1.36   0
 -12   0   3    1.76    1.34   0
  11   0  -3    1.11    1.21   0
 -11   0   3    1.19    1.20   0
 -10   0   3    9.23    1.18   0
  10   0  -3    7.37    1.20   0
  -9   0   3    6.24    0.82   0
   9   0  -3    6.18    0.89   0
  -8   0   3    2.52    1.04   0
   8   0  -3    2.16    1.03   0
   7   0  -3   19.76    0.90   0
  -7   0   3   18.59    1.10   0
   6   0  -3   94.16    1.37   0
  -6   0   3   96.44    1.49   0
  -5   0   3   24.19    1.16   0
   5   0  -3   25.41    0.99   0
   4   0  -3  220.61    2.32   0
  -4   0   3  210.00    2.17   0
   3   0  -3   12.05    1.14   0
  -3   0   3   11.66    1.12   0
  -2   0   3  309.45    3.35   0
   2   0  -3  320.09    3.41   0
  -1   0   3 1695.68    8.46   0
   1   0  -3 1678.97    8.60   0
   0   0   3  627.89    5.70   0
   0   0  -3  608.60    5.72   0
   3   0   3   54.34    1.30   0
   4   0   3   -0.26    0.91   0
   5   0   3   21.30    1.13   0
   6   0   3   14.47    1.09   0
   7   0   3  281.42    2.36   0
   8   0   3   35.21    1.02   0
   9   0   3   -0.15    1.07   0
  10   0   3   -0.68    1.12   0
  11   0   3   10.17    0.99   0
  12   0   3    1.66    0.99   0
  13   0   3    0.85    1.10   0
 -13  -1   3    2.49    1.50   0
 -13   1   3    1.65    1.03   0
  13  -1  -3    0.77    1.06   0
  13   1  -3    2.10    1.57   0
  12  -1  -3    0.37    1.39   0
  12   1  -3    1.31    1.40   0
 -12  -1   3    0.62    1.37   0
 -12   1   3    1.23    1.40   0
 -11   1   3    0.06    1.18   0
  11   1  -3    0.17    0.88   0
 -11  -1   3    0.53    0.88   0
  11  -1  -3   -0.12    0.88   0
 -10   1   3    3.48    0.81   0
  10   1  -3    2.04    1.18   0
  10  -1  -3    1.57    0.83   0
 -10  -1   3    1.29    1.17   0
   9  -1  -3    9.71    1.21   0
   9   1  -3    8.90    0.86   0
  -9   1   3   10.24    1.19   0
  -9  -1   3    9.90    1.14   0
  -8  -1   3    4.57    1.03   0
   8  -1  -3    3.48    0.74   0
  -8   1   3    3.94    1.01   0
   8   1  -3    4.11    1.07   0
  -7   1   3    0.61    0.96   0
   7   1  -3   -0.11    0.99   0
  -7  -1   3    0.61    0.99   0
   7  -1  -3    0.17    0.73   0
  -6  -1   3   45.86    1.06   0
  -6   1   3   45.67    1.27   0
   6   1  -3   44.08    1.33   0
   6  -1  -3   44.77    1.23   0
  -5   1   3   68.72    1.45   0
  -5  -1   3   66.16    1.26   0
   5   1  -3   69.66    1.46   0
   5  -1  -3   69.90    1.48   0
   4   1  -3   50.46    1.39   0
  -4   1   3   48.40    1.19   0
  -4  -1   3   50.51    1.39   0
   4  -1  -3   51.75    1.42   0
  -3   1   3   69.65    1.62   0
  -3  -1   3   68.26    1.61   0
   3   1  -3   67.03    1.65   0
   3  -1  -3   69.15    1.63   0
   2   1  -3   57.85    1.79   0
  -2  -1   3   56.84    1.78   0
   2  -1  -3   56.14    1.45   0
  -2   1   3   59.39    1.66   0
   1   1  -3  422.21    5.04   0
  -1  -1   3  407.00    5.00   0
   1  -1  -3  427.94    3.93   0
  -1   1   3  429.47    3.92   0
   0  -1   3  250.19    4.62   0
   0   1   3  249.63    3.14   0
   0   1  -3  244.87    4.71   0
   0  -1  -3  243.22    3.13   0
   2  -1   3   43.66    1.42   0
   3  -1   3  522.50    3.76   0
   4   1   3    7.92    1.00   0
   4  -1   3    8.40    0.99   0
   5  -1   3    0.79    0.94   0
   5   1   3    0.66    0.93   0
   6  -1   3   21.77    1.10   0
   6   1   3   21.89    1.06   0
   7   1   3    2.57    0.79   0
   7  -1   3    3.63    0.77   0
   8  -1   3   95.79    1.42   0
   8   1   3   93.84    1.56   0
   9   1   3    3.95    0.77   0
   9  -1   3    4.64    0.86   0
  10  -1   3    1.03    0.81   0
  10   1   3    1.59    1.12   0
  11   1   3    3.12    0.88   0
  11  -1   3    5.63    1.26   0
  12   1   3    0.39    0.96   0
  12  -1   3    0.13    1.40   0
  13  -1   3    0.66    1.05   0
  13   1   3    0.69    1.48   0
 -13   2   3    0.58    1.08   0
  13   2  -3   -0.09    1.10   0
  13  -2  -3    0.52    1.60   0
 -12   2   3   -0.08    1.41   0
  12   2  -3    0.93    1.00   0
  12  -2  -3    1.09    1.00   0
  11   2  -3    3.77    0.92   0
  11  -2  -3    3.47    0.97   0
 -11  -2   3    3.30    1.25   0
 -11   2   3    5.43    1.32   0
  10  -2  -3    3.68    1.17   0
 -10  -2   3    1.90    0.86   0
  10   2  -3    2.70    1.19   0
 -10   2   3    1.11    1.21   0
   9   2  -3   -0.16    1.09   0
  -9   2   3    0.66    0.79   0
  -9  -2   3    0.23    1.12   0
   9  -2  -3   -0.65    0.83   0
  -8   2   3   26.30    1.24   0
   8  -2  -3   24.63    0.97   0
   8   2  -3   24.32    0.96   0
  -8  -2   3   27.35    1.21   0
  -7   2   3    3.77    0.77   0
  -7  -2   3    4.29    1.01   0
   7   2  -3    4.47    1.02   0
   7  -2  -3    3.20    0.77   0
  -6  -2   3   24.69    0.90   0
   6   2  -3   26.66    1.14   0
   6  -2  -3   28.43    1.27   0
  -6   2   3   28.21    1.23   0
  -5   2   3    2.22    0.98   0
   5   2  -3    1.69    0.96   0
   5  -2  -3    2.75    0.71   0
  -5  -2   3    3.52    0.94   0
   4   2  -3   30.71    1.25   0
   4  -2  -3   32.24    1.25   0
  -4  -2   3   30.40    1.24   0
  -4   2   3   31.94    1.24   0
  -3  -2   3  223.80    2.68   0
   3  -2  -3  235.12    2.48   0
  -3   2   3  241.14    2.48   0
   3   2  -3  242.09    2.73   0
  -2  -2   3    0.88    1.19   0
   2   2  -3    1.04    1.02   0
  -2   2   3    1.09    0.99   0
   2  -2  -3    1.64    1.01   0
   1   2  -3   65.17    2.67   0
   1  -2  -3   69.24    1.75   0
  -1   2   3   66.14    1.73   0
  -1  -2   3   63.54    2.55   0
   0   2   3  287.51    3.07   0
   0  -2  -3  304.78    3.17   0
   1  -2   3   54.61    2.41   0
   1   2   3   54.87    1.65   0
   2  -2   3    1.18    1.00   0
   3  -2   3    2.85    0.91   0
  -3   2  -3    2.59    0.92   0
   4   2   3    0.88    0.93   0
  -4   2  -3    1.18    0.90   0
   4  -2   3    1.35    0.67   0
   5  -2   3    0.97    0.93   0
  -5   2  -3    1.92    0.90   0
   5   2   3    1.41    0.63   0
   6  -2   3   20.56    1.12   0
  -6   2  -3   19.90    0.86   0
   6   2   3   19.90    0.90   0
   7   2   3  151.47    1.67   0
   7  -2   3  149.48    1.74   0
  -7   2  -3  148.30    1.75   0
  -8   2  -3   68.90    1.53   0
   8  -2   3   62.28    1.55   0
   8   2   3   66.07    1.44   0
   9   2   3    0.54    1.13   0
   9  -2   3   -0.46    1.17   0
  10   2   3    1.58    1.24   0
  10  -2   3    1.02    0.86   0
  11  -2   3    4.29    1.31   0
  11   2   3    3.57    1.29   0
  12  -2   3    1.51    1.45   0
  12   2   3    1.06    1.02   0
  13   2   3    1.22    1.62   0
  13  -2   3    0.28    1.11   0
  13  -3  -3    2.20    1.61   0
  13   3  -3    1.60    1.12   0
 -13   3   3    0.74    1.12   0
  12  -3  -3    0.77    1.46   0
  12   3  -3   -0.49    1.02   0
 -12   3   3   -1.39    1.46   0
  11  -3  -3    0.13    1.35   0
 -11   3   3    0.99    0.93   0
  11   3  -3   -0.62    1.23   0
 -10   3   3   -0.42    1.23   0
  10   3  -3    2.38    1.16   0
  10  -3  -3    1.27    1.25   0
   9   3  -3    0.32    0.77   0
  -9  -3   3    0.10    0.72   0
   9  -3  -3    0.97    1.23   0
  -9   3   3    0.93    1.21   0
  -8  -3   3   11.51    1.12   0
   8   3  -3   11.61    1.14   0
  -8   3   3   11.39    1.14   0
   8  -3  -3   11.89    0.86   0
   7  -3  -3    1.52    1.05   0
  -7   3   3    1.84    0.74   0
   7   3  -3    1.86    0.97   0
  -7  -3   3    1.52    0.66   0
  -6   3   3   -0.36    0.96   0
  -6  -3   3    0.33    0.92   0
   6   3  -3    1.28    0.97   0
   6  -3  -3   -0.28    0.98   0
  -5  -3   3   98.25    1.66   0
   5  -3  -3  100.31    1.68   0
   5   3  -3  103.32    1.74   0
  -5   3   3   96.41    1.44   0
   4   3  -3    6.07    1.01   0
  -4   3   3    5.12    0.78   0
  -4  -3   3    6.60    0.97   0
   4  -3  -3    6.53    1.06   0
   3   3  -3   81.84    1.95   0
  -3  -3   3   83.04    1.82   0
   3  -3  -3   81.97    1.69   0
  -3   3   3   86.31    1.66   0
   2   3  -3    4.54    1.20   0
  -2   3   3    3.37    1.05   0
   2  -3  -3    3.53    0.77   0
   1  -3  -3   60.46    1.62   0
   1   3  -3   60.21    3.09   0
  -1   3   3   65.10    1.63   0
   0   3   3   10.13    1.12   0
   0  -3  -3    9.24    1.11   0
   1   3   3   89.85    1.81   0
   1  -3   3   93.66    4.22   0
   2  -3   3   40.85    1.79   0
  -2   3  -3   38.33    1.71   0
  -3   3  -3   37.66    1.40   0
   3  -3   3   40.54    1.46   0
  -4   3  -3    1.11    0.87   0
   4  -3   3    1.11    0.97   0
  -5   3  -3   10.27    1.05   0
   5  -3   3    9.83    1.04   0
   5   3   3   11.01    1.00   0
   6   3   3   -0.00    1.01   0
   6  -3   3    2.78    1.00   0
  -6   3  -3   -0.10    0.96   0
   7  -3   3    0.48    1.03   0
  -7   3  -3    1.58    1.03   0
   7   3   3    1.35    0.78   0
   8  -3   3   66.90    1.56   0
   8   3   3   65.70    1.48   0
  -8   3  -3   66.99    1.56   0
   9   3   3    1.39    1.13   0
  -9   3  -3    0.62    1.13   0
   9  -3   3    1.05    0.81   0
  10  -3   3    1.95    1.22   0
  10   3   3    0.74    1.21   0
  11   3   3    2.56    1.37   0
  11  -3   3    2.99    1.28   0
  12  -3   3   -0.04    1.48   0
  12   3   3    0.71    1.04   0
  12   4  -3   -0.29    1.48   0
  12  -4  -3    0.98    1.56   0
 -12   4   3   -0.27    1.07   0
  11  -4  -3    1.36    1.00   0
 -11   4   3    2.92    1.34   0
  11   4  -3    1.61    1.38   0
 -10   4   3    0.54    1.32   0
  10   4  -3    0.88    1.24   0
  10  -4  -3    0.59    0.92   0
  -9   4   3    1.47    1.19   0
   9   4  -3    1.96    1.19   0
   9  -4  -3    1.24    1.19   0
   8   4  -3    6.97    1.18   0
  -8   4   3    6.10    0.80   0
   8  -4  -3    7.10    1.22   0
   7   4  -3    0.75    1.06   0
   7  -4  -3    0.77    1.07   0
  -7   4   3    0.65    0.75   0
   6  -4  -3   10.92    1.12   0
   6   4  -3    8.86    1.15   0
  -6   4   3    9.14    1.07   0
   5  -4  -3    4.69    1.06   0
  -5   4   3    3.58    0.72   0
   5   4  -3    3.07    1.09   0
  -4   4   3    5.96    1.03   0
   4   4  -3    4.89    1.06   0
   4  -4  -3    5.13    1.06   0
   3  -4  -3   25.37    1.28   0
  -3   4   3   24.20    1.24   0
   3   4  -3   23.62    1.44   0
   2   4  -3    6.57    1.35   0
   2  -4  -3    6.68    1.11   0
  -2   4   3    6.50    1.07   0
  -1   4   3   38.44    1.39   0
   1  -4  -3   38.03    1.39   0
   0   4   3    1.60    1.01   0
   1   4   3   10.03    1.10   0
  -2   4  -3    6.27    1.51   0
   2  -4   3    8.06    1.69   0
   2   4   3    7.43    1.11   0
  -3   4  -3    2.29    1.23   0
   3  -4   3    1.88    1.08   0
  -4   4  -3    0.80    0.97   0
   4  -4   3    0.85    1.02   0
   5   4   3    1.75    0.69   0
  -5   4  -3    1.02    1.00   0
   5  -4   3    2.01    1.10   0
  -6   4  -3    3.37    1.07   0
   6   4   3    3.00    0.70   0
   6  -4   3    2.87    1.11   0
   7   4   3   77.02    1.57   0
  -7   4  -3   86.18    1.63   0
   7  -4   3   82.68    1.75   0
   8  -4   3   30.50    1.40   0
  -8   4  -3   30.06    1.35   0
   8   4   3   27.13    1.40   0
   9  -4   3   -0.58    1.22   0
  -9   4  -3    0.28    1.16   0
   9   4   3    0.58    0.86   0
  10   4   3    0.68    0.92   0
  10  -4   3    0.43    1.26   0
  11  -4   3    1.17    1.51   0
  11   4   3    1.50    1.38   0
  12  -4   3    0.56    1.57   0
  12   4   3    2.03    1.56   0
  11   5  -3    1.19    1.49   0
  11  -5  -3    0.64    1.08   0
 -11   5   3   -0.64    1.45   0
  10  -5  -3    1.86    1.46   0
  10   5  -3    1.53    1.37   0
 -10   5   3    1.13    1.38   0
   9  -5  -3    1.37    1.30   0
   9   5  -3    2.22    1.23   0
  -9   5   3    1.52    1.32   0
  -8   5   3    2.59    0.89   0
   8  -5  -3    1.93    0.85   0
   8   5  -3    2.23    1.17   0
   7   5  -3    0.23    1.09   0
   7  -5  -3    1.77    1.20   0
  -7   5   3    0.63    1.08   0
  -6   5   3    5.67    1.19   0
   6  -5  -3    4.54    1.21   0
   6   5  -3    4.83    1.14   0
   5  -5  -3    9.75    1.21   0
  -5   5   3    9.54    1.13   0
   5   5  -3    8.53    1.15   0
   4  -5  -3    0.05    1.12   0
  -4   5   3    1.03    1.13   0
   4   5  -3    0.99    1.24   0
   3  -5  -3    1.59    1.11   0
  -3   5   3    2.03    1.09   0
   3   5  -3    1.53    1.04   0
   2  -5  -3    0.28    1.14   0
   2   5  -3    0.92    1.52   0
   2   5  -3    0.60    1.38   0
  -2   5   3    1.72    1.05   0
  -1   5   3    0.89    1.14   0
   1  -5  -3    1.14    1.02   0
   0   5   3    2.04    1.15   0
   1   5   3   19.20    1.27   0
   2   5   3    2.00    1.06   0
   2  -5   3    1.80    1.87   0
   3   5   3   26.71    1.32   0
   3  -5   3   28.05    1.77   0
  -3   5  -3   26.68    1.61   0
  -4   5  -3    0.21    0.95   0
   4  -5   3    0.85    1.36   0
   4   5   3   -0.23    0.98   0
   5   5   3    3.58    1.07   0
   5  -5   3    3.21    1.14   0
  -5   5  -3    3.01    1.04   0
  -6   5  -3    1.20    1.07   0
   6   5   3    1.41    1.13   0
   6  -5   3    0.75    1.17   0
   7   5   3    0.61    1.11   0
  -7   5  -3    0.55    1.11   0
   7  -5   3    0.29    1.20   0
   8   5   3   15.63    1.01   0
  -8   5  -3   15.76    1.34   0
   8  -5   3   15.39    1.37   0
  -9   5  -3    0.96    1.25   0
   9   5   3    0.30    1.33   0
   9  -5   3    0.91    0.93   0
  10   5   3   -0.12    0.95   0
  10  -5   3    0.63    1.38   0
  11   5   3    2.02    1.48   0
  11  -5   3    2.34    1.59   0
  10   6  -3   -0.19    1.10   0
 -10   6   3    1.90    1.54   0
  10  -6  -3   -0.53    1.50   0
  -9   6   3   -0.19    1.38   0
   9   6  -3   -0.83    1.44   0
   9  -6  -3   -0.37    1.41   0
   8   6  -3    1.71    1.33   0
  -8   6   3    0.86    1.32   0
   8  -6  -3    0.71    1.43   0
  -7   6   3    0.98    1.20   0
   7   6  -3   -0.45    1.19   0
   7  -6  -3    0.56    1.32   0
  -6   6   3    0.58    1.18   0
   6   6  -3   -0.28    1.20   0
   6  -6  -3   -0.21    1.23   0
  -5   6   3    2.01    1.13   0
   5  -6  -3    1.43    1.24   0
   5   6  -3    1.59    1.17   0
  -4   6   3    2.68    1.15   0
   4  -6  -3    3.49    1.20   0
   4   6  -3    3.41    1.43   0
   3  -6  -3    0.52    1.14   0
   3   6  -3    0.44    1.71   0
  -3   6   3    0.18    1.11   0
   3   6  -3    0.42    1.33   0
   2   6  -3    4.15    2.23   0
   2  -6  -3    3.85    1.16   0
   2   6  -3    4.20    2.35   0
  -2   6   3    4.79    1.14   0
  -1   6   3    3.02    1.10   0
   0   6   3    4.76    1.16   0
   1   6   3    0.61    1.14   0
   2   6   3    0.95    1.16   0
   3   6   3   -0.03    1.15   0
   3  -6   3    0.75    1.69   0
   4  -6   3    0.28    1.42   0
   4   6   3    0.03    1.01   0
  -4   6  -3    0.22    1.31   0
   4   6   3    1.60    1.20   0
  -5   6  -3   -0.01    1.40   0
   5   6   3    0.64    1.06   0
   5   6   3    0.43    1.15   0
   5  -6   3    0.77    1.57   0
   6   6   3    1.46    1.14   0
  -6   6  -3    1.78    1.19   0
   6  -6   3    1.47    1.27   0
   7  -6   3   27.26    1.70   0
   7   6   3   29.87    1.42   0
  -7   6  -3   28.31    1.54   0
   8  -6   3    8.77    1.49   0
   8   6   3    6.60    1.05   0
   9  -6   3    0.06    1.51   0
   9   6   3    0.58    1.33   0
  10  -6   3   -0.58    1.15   0
  10   6   3   -0.34    1.14   0
   9  -7  -3    1.63    1.64   0
   9   7  -3    0.46    1.54   0
  -9   7   3    0.19    1.52   0
  -8   7   3    1.27    1.43   0
   8   7  -3    0.67    1.49   0
   8  -7  -3    1.37    1.52   0
  -7   7   3   -0.48    1.36   0
   7  -7  -3   -0.75    1.48   0
   7   7  -3   -0.57    1.74   0
   6   7  -3    0.57    1.31   0
   6  -7  -3   -0.61    1.33   0
  -6   7   3    0.58    1.24   0
   5  -7  -3    4.84    1.35   0
   5   7  -3    4.90    1.37   0
   5   7  -3    4.27    1.74   0
  -5   7   3    4.79    1.33   0
   4   7  -3   -0.03    1.51   0
  -4   7   3    0.30    1.20   0
   4  -7  -3    1.12    1.22   0
   4   7  -3    0.49    1.62   0
   3  -7  -3    0.53    1.30   0
  -3   7   3    0.61    1.24   0
   3   7  -3    1.69    2.15   0
   3   7  -3    1.26    2.20   0
  -2   7   3    0.28    1.24   0
  -1   7   3   -0.71    1.53   0
   0   7   3    0.50    1.22   0
   1   7   3    2.28    1.30   0
   2   7   3   -0.30    1.52   0
   3   7   3    0.40    1.29   0
   4   7   3    1.21    1.32   0
   4   7   3    0.95    1.17   0
   4  -7   3    0.35    1.85   0
   5   7   3    1.50    1.36   0
   5  -7   3    1.11    1.65   0
   5   7   3    1.37    1.20   0
   6  -7   3    0.03    1.73   0
   6   7   3    0.38    1.40   0
   6   7   3    0.43    1.21   0
   7   7   3    0.93    1.33   0
   7  -7   3    0.26    1.85   0
   7   7   3    0.32    1.08   0
   8   7   3    3.00    1.54   0
   8  -7   3    4.85    2.01   0
   9   7   3    0.58    1.07   0
   9  -7   3    0.55    1.72   0
   8  -8  -3    1.52    1.85   0
   8   8  -3    0.70    2.06   0
  -8   8   3    0.60    1.74   0
   7   8  -3    0.45    1.62   0
  -7   8   3   -0.26    1.51   0
   7  -8  -3   -0.12    1.62   0
   7   8  -3    0.74    2.09   0
  -6   8   3   -0.25    1.43   0
   6   8  -3    0.40    1.96   0
   6  -8  -3   -0.36    1.60   0
   6   8  -3    0.64    1.80   0
   5   8  -3    0.08    1.71   0
   5   8  -3   -0.31    2.10   0
   5  -8  -3    1.01    1.53   0
  -5   8   3    0.08    1.44   0
  -4   8   3   -0.14    1.37   0
   4   8  -3   -0.18    2.77   0
   4   8  -3   -0.07    2.43   0
   4  -8  -3   -0.44    1.48   0
  -3   8   3    0.56    1.35   0
  -2   8   3   -0.00    1.36   0
  -1   8   3    0.55    1.66   0
   0   8   3    0.65    1.68   0
   1   8   3    0.77    1.67   0
   2   8   3   -0.93    1.76   0
   3   8   3    1.18    1.48   0
   3   8   3    0.52    1.31   0
   4   8   3   -0.11    1.46   0
   4   8   3   -0.20    1.33   0
   5   8   3   -0.02    1.41   0
   5   8   3    0.53    1.43   0
   6   8   3    1.32    1.44   0
   6   8   3    0.46    1.63   0
   6  -8   3    0.20    2.25   0
   7  -8   3    4.82    2.15   0
   7   8   3    1.53    1.56   0
   7   8   3    2.17    1.70   0
  -5   9   3    0.71    1.68   0
  -4   9   3    0.51    1.94   0
  -3   9   3   -0.03    1.89   0
  -2   9   3    0.59    1.89   0
  -1   9   3    0.76    1.52   0
   0   9   3    1.35    1.84   0
   1   9   3   -0.05    1.54   0
   2   9   3    0.24    1.40   0
   2   9   3   -0.55    1.82   0
   3   9   3   -0.54    1.49   0
   3   9   3    0.39    2.00   0
   4   9   3   -0.74    1.71   0
   4   9   3    0.37    1.52   0
   5   9   3    0.55    1.59   0
   5   9   3    1.11    1.75   0
  13   0  -4    2.74    1.51   0
 -13   0   4    0.39    1.04   0
  12   0  -4    1.41    0.97   0
 -12   0   4    1.41    1.00   0
 -11   0   4    0.63    1.21   0
  11   0  -4    0.63    1.23   0
 -10   0   4    6.00    1.17   0
  10   0  -4    5.59    1.16   0
   9   0  -4    8.56    0.84   0
  -9   0   4    6.91    1.15   0
   8   0  -4   -0.43    1.01   0
  -8   0   4    0.77    0.72   0
  -7   0   4   18.36    1.10   0
   7   0  -4   18.50    1.15   0
   6   0  -4    0.89    0.95   0
  -6   0   4   -0.34    0.68   0
   5   0  -4  193.57    2.07   0
  -5   0   4  199.04    2.11   0
  -4   0   4   13.86    0.87   0
   4   0  -4   12.42    0.85   0
  -3   0   4  109.81    1.88   0
   3   0  -4  108.97    1.92   0
   2   0  -4  380.48    3.40   0
  -2   0   4  386.51    3.39   0
   1   0  -4  105.76    2.19   0
  -1   0   4   98.81    2.20   0
   0   0  -4  530.90    4.63   0
   0   0   4  524.17    4.62   0
   4   0   4  230.97    2.31   0
   5   0   4  103.38    1.58   0
   6   0   4   60.61    1.18   0
   7   0   4  543.84    3.10   0
   8   0   4   -0.41    0.73   0
   9   0   4   -0.18    1.14   0
  10   0   4    5.32    1.17   0
  11   0   4   -0.11    1.24   0
  12   0   4    0.47    1.39   0
  13   0   4    1.07    1.08   0
 -13  -1   4    0.75    1.54   0
  13   1  -4   -0.01    1.57   0
 -13   1   4    0.80    1.51   0
  13  -1  -4    0.41    1.56   0
  12   1  -4    1.84    1.39   0
 -12  -1   4    1.37    1.35   0
 -12   1   4    0.42    1.38   0
  12  -1  -4    0.49    1.01   0
  11   1  -4    2.11    1.26   0
 -11  -1   4    0.12    1.22   0
  11  -1  -4    0.71    0.88   0
 -11   1   4    0.79    1.23   0
  10  -1  -4    1.34    1.15   0
  10   1  -4    0.71    0.84   0
 -10  -1   4    1.06    1.16   0
 -10   1   4    0.43    0.81   0
  -9  -1   4   36.07    1.35   0
  -9   1   4   36.04    1.31   0
   9  -1  -4   32.39    1.05   0
   9   1  -4   28.32    1.05   0
  -8   1   4    0.61    0.72   0
   8  -1  -4    1.07    0.75   0
  -8  -1   4   -0.01    0.77   0
   8   1  -4    0.91    0.72   0
   7   1  -4    9.51    1.09   0
  -7   1   4    8.03    1.04   0
  -7  -1   4    9.24    1.06   0
   7  -1  -4    9.36    1.06   0
  -6  -1   4   16.65    1.07   0
  -6   1   4   15.92    0.82   0
   6   1  -4   17.31    0.83   0
   6  -1  -4   16.50    0.81   0
   5   1  -4  120.90    1.77   0
  -5   1   4  124.44    1.73   0
  -5  -1   4  119.08    1.75   0
   5  -1  -4  122.59    1.75   0
  -4  -1   4   61.37    1.31   0
  -4   1   4   63.25    1.50   0
   4  -1  -4   65.68    1.50   0
   4   1  -4   61.05    1.30   0
  -3   1   4   48.74    1.44   0
  -3  -1   4   50.69    1.44   0
   3   1  -4   50.65    1.44   0
   3  -1  -4   50.82    1.47   0
   2  -1  -4  272.89    2.80   0
  -2  -1   4  272.46    3.10   0
  -2   1   4  273.79    2.81   0
   2   1  -4  266.09    3.19   0
   1  -1  -4  117.35    2.13   0
   1   1  -4  122.04    2.63   0
  -1  -1   4  117.08    2.56   0
  -1   1   4  115.02    1.97   0
   0  -1  -4  169.28    2.38   0
   0   1   4  166.47    2.46   0
   0   1  -4  165.64    3.34   0
   0  -1   4  172.93    3.21   0
   1   1   4  370.41    3.40   0
   3  -1   4   89.97    1.76   0
   4  -1   4  391.54    3.02   0
   4   1   4  391.28    2.79   0
   5  -1   4   32.38    1.21   0
   5   1   4   32.29    1.17   0
   6  -1   4    0.26    0.96   0
   6   1   4   -0.29    0.89   0
   7  -1   4   63.96    1.48   0
   7   1   4   69.63    1.49   0
   8   1   4    0.30    0.74   0
   8  -1   4    0.35    0.74   0
   9   1   4    4.89    1.15   0
   9  -1   4    4.17    0.78   0
  10  -1   4    3.71    1.20   0
  10   1   4    3.76    0.87   0
  11  -1   4   -0.06    1.32   0
  11   1   4   -0.58    1.21   0
  12  -1   4    1.02    1.38   0
  12   1   4    1.13    1.00   0
  13  -1   4   -0.07    1.07   0
  13   1   4   -0.56    1.52   0
  13   2  -4    0.71    1.59   0
 -13   2   4    0.91    1.53   0
  13  -2  -4   -0.93    1.62   0
  12   2  -4    2.58    1.04   0
 -12   2   4    2.80    1.43   0
 -12  -2   4    2.61    1.42   0
  12  -2  -4    3.79    1.47   0
  11   2  -4   -0.49    1.32   0
 -11   2   4    0.10    1.29   0
  11  -2  -4    0.11    0.92   0
 -11  -2   4   -0.64    0.90   0
 -10   2   4    0.17    1.18   0
  10   2  -4    0.76    0.83   0
 -10  -2   4    0.59    1.16   0
  10  -2  -4    1.35    1.22   0
   9   2  -4    2.01    1.16   0
  -9   2   4    2.33    1.18   0
  -9  -2   4    1.22    1.11   0
   9  -2  -4    1.23    1.16   0
  -8   2   4    4.22    1.07   0
   8   2  -4    3.84    1.09   0
   8  -2  -4    4.07    0.78   0
  -8  -2   4    3.82    0.79   0
   7  -2  -4   12.18    0.89   0
  -7  -2   4   16.41    1.17   0
   7   2  -4   12.22    0.89   0
  -7   2   4   13.33    1.18   0
   6  -2  -4    7.43    0.81   0
   6   2  -4    8.95    1.03   0
  -6   2   4   10.47    1.08   0
  -6  -2   4    8.36    1.00   0
  -5   2   4    5.57    1.00   0
  -5  -2   4    4.71    0.71   0
   5  -2  -4    4.95    1.06   0
   5   2  -4    5.32    1.00   0
  -4   2   4   82.64    1.56   0
   4   2  -4   76.67    1.61   0
  -4  -2   4   78.16    1.59   0
   4  -2  -4   74.01    1.36   0
  -3   2   4    1.61    1.02   0
   3  -2  -4    2.84    1.03   0
  -3  -2   4    1.99    0.91   0
   3   2  -4    1.35    0.94   0
  -2   2   4   27.80    1.05   0
  -2  -2   4   27.90    1.56   0
   2  -2  -4   27.18    1.27   0
   2   2  -4   27.71    1.46   0
  -1  -2   4    5.48    1.19   0
   1  -2  -4    7.32    1.11   0
   1   2  -4    9.81    1.54   0
  -1   2   4    6.71    0.81   0
   0  -2  -4  100.21    1.92   0
   0   2   4  101.54    1.89   0
   0  -2   4   98.91    3.35   0
   1  -2   4   32.31    1.80   0
   1   2   4   31.97    1.14   0
   2  -2   4  287.32    3.47   0
   3  -2   4    1.16    0.90   0
   4  -2   4   36.35    1.36   0
   5  -2   4   39.58    1.09   0
   5   2   4   40.51    1.03   0
   6  -2   4  127.04    1.77   0
   6   2   4  117.77    1.71   0
   7   2   4  312.66    2.38   0
   7  -2   4  302.77    2.52   0
   8  -2   4   -0.02    0.78   0
   8   2   4   -0.39    1.13   0
   9   2   4    1.98    1.09   0
   9  -2   4   -0.28    1.20   0
  10   2   4    0.52    1.19   0
  10  -2   4    2.31    1.23   0
  11   2   4   -0.22    1.30   0
  11  -2   4    0.66    0.93   0
  12   2   4   -0.01    1.01   0
  12  -2   4   -1.10    1.45   0
  13  -2   4   -0.34    1.17   0
  13   2   4   -0.79    1.55   0
  13   3  -4   -0.08    1.14   0
  13  -3  -4    0.80    1.66   0
  12   3  -4   -0.24    1.05   0
 -12   3   4    0.53    1.01   0
  12  -3  -4    1.36    1.02   0
 -11   3   4   -0.52    1.38   0
  11   3  -4    1.01    1.31   0
  11  -3  -4    3.14    1.33   0
 -10   3   4    5.84    1.35   0
  10   3  -4    5.88    1.25   0
  10  -3  -4    7.04    1.29   0
 -10  -3   4    5.61    0.85   0
   9   3  -4   16.39    0.94   0
  -9   3   4   19.02    0.99   0
  -9  -3   4   16.56    0.93   0
   9  -3  -4   17.44    1.34   0
   8   3  -4    3.23    0.83   0
  -8   3   4    2.01    1.10   0
  -8  -3   4    3.16    0.80   0
   8  -3  -4    3.01    1.12   0
   7   3  -4   18.51    0.87   0
   7  -3  -4   22.00    0.97   0
  -7   3   4   21.16    1.24   0
  -7  -3   4   22.76    1.13   0
   6   3  -4    4.00    1.00   0
  -6   3   4    2.90    1.06   0
   6  -3  -4    2.82    1.08   0
  -6  -3   4    4.43    0.98   0
  -5  -3   4   39.17    1.29   0
   5   3  -4   38.78    1.34   0
  -5   3   4   40.44    1.24   0
   5  -3  -4   39.66    1.26   0
   4   3  -4   19.51    1.16   0
   4  -3  -4   19.48    0.93   0
  -4  -3   4   19.20    1.10   0
  -4   3   4   21.25    1.18   0
  -3   3   4    0.71    0.73   0
   3  -3  -4   -0.07    1.03   0
   3   3  -4    0.18    0.93   0
  -3  -3   4   -0.11    0.88   0
  -2  -3   4  232.26    3.48   0
   2  -3  -4  249.10    2.51   0
  -2   3   4  248.78    2.48   0
   2   3  -4  239.42    3.59   0
   1   3  -4    3.94    1.72   0
   1  -3  -4    3.29    1.04   0
  -1   3   4    4.21    1.04   0
   0   3   4    1.69    0.73   0
   0  -3  -4    1.90    1.00   0
   1   3   4  377.40    3.05   0
   1  -3   4  382.76    7.58   0
   1  -3   4  399.80    7.96   0
   2   3   4    7.34    1.06   0
   2  -3   4    6.19    1.24   0
   3  -3   4    3.33    1.03   0
   4  -3   4  264.30    2.74   0
   5   3   4    9.18    0.73   0
   5  -3   4    9.62    1.03   0
   6  -3   4    1.13    0.94   0
   6   3   4    0.25    1.02   0
   7   3   4   34.81    1.27   0
   7  -3   4   35.75    1.30   0
   8  -3   4    1.27    1.11   0
   8   3   4    2.90    1.16   0
   9   3   4    5.84    0.87   0
   9  -3   4    5.49    1.23   0
  10   3   4    2.09    0.90   0
  10  -3   4    1.70    1.24   0
  11  -3   4    0.61    1.46   0
  11   3   4   -0.04    0.93   0
  12  -3   4    0.12    1.53   0
  12   3   4    1.04    1.45   0
 -12   4   4    2.46    1.51   0
  12  -4  -4    0.97    1.58   0
  12   4  -4    1.03    1.56   0
  11   4  -4    0.48    1.40   0
 -11   4   4    1.21    1.41   0
  11  -4  -4    0.33    1.48   0
 -10   4   4    0.89    1.25   0
  10   4  -4    0.66    0.87   0
  10  -4  -4    1.04    1.25   0
   9   4  -4   -0.15    1.23   0
   9  -4  -4    0.86    1.23   0
  -9   4   4    0.57    1.17   0
   8   4  -4    6.08    1.16   0
  -8   4   4    4.47    1.20   0
   8  -4  -4    3.47    1.18   0
   7  -4  -4    4.57    0.79   0
   7   4  -4    5.53    1.16   0
  -7   4   4    5.90    1.12   0
   6   4  -4    2.33    1.06   0
  -6   4   4    2.59    1.07   0
   6  -4  -4    2.21    0.75   0
  -5   4   4    2.55    0.99   0
   5   4  -4    2.99    1.06   0
   5  -4  -4    2.96    1.03   0
  -4   4   4    8.39    0.78   0
   4   4  -4    8.59    1.09   0
   4  -4  -4    7.70    0.79   0
   3   4  -4    3.48    1.39   0
   3  -4  -4    3.24    1.06   0
  -3   4   4    3.69    0.77   0
   2  -4  -4   -0.18    0.72   0
   2   4  -4    0.25    1.47   0
  -2   4   4   -0.42    0.99   0
  -1   4   4    0.47    1.04   0
   1  -4  -4    1.05    0.73   0
   0   4   4   17.82    1.20   0
   1   4   4   10.68    1.12   0
   2   4   4   59.05    1.53   0
   2  -4   4   62.42    2.64   0
   3  -4   4   10.50    1.39   0
   4  -4   4   13.17    1.18   0
   5  -4   4   18.30    1.29   0
   5   4   4   19.47    1.14   0
   6  -4   4   42.52    1.46   0
   6   4   4   44.45    1.33   0
   7   4   4  117.25    1.57   0
   7  -4   4  117.61    2.03   0
   8  -4   4   -0.88    1.21   0
   8   4   4    0.25    0.81   0
   9  -4   4   -0.01    1.24   0
   9   4   4    0.62    1.13   0
  10  -4   4    1.18    0.93   0
  10   4   4    0.98    1.27   0
  11   4   4    1.11    1.40   0
  11  -4   4    1.93    1.51   0
  12  -4   4    0.15    1.64   0
  12   4   4   -0.37    1.07   0
  11   5  -4   -0.25    1.49   0
  11  -5  -4    1.04    1.58   0
 -11   5   4    1.00    1.51   0
 -10   5   4    2.35    1.37   0
  10  -5  -4    2.83    1.44   0
  10   5  -4    0.94    1.38   0
   9   5  -4    7.51    1.01   0
   9  -5  -4    8.74    1.06   0
  -9   5   4    7.63    1.28   0
   8  -5  -4   -1.16    1.28   0
   8   5  -4    0.90    1.24   0
  -8   5   4    0.93    1.21   0
   7  -5  -4    0.42    1.22   0
   7   5  -4    0.53    1.14   0
  -7   5   4    0.10    1.10   0
   6   5  -4    2.21    1.13   0
   6  -5  -4    2.81    1.17   0
  -6   5   4    4.87    1.20   0
   5   5  -4    8.76    1.13   0
  -5   5   4    9.38    1.16   0
   5  -5  -4    8.47    1.19   0
   4  -5  -4    0.11    1.08   0
  -4   5   4    0.47    0.75   0
   4   5  -4   -0.30    0.98   0
  -3   5   4    5.41    1.14   0
   3  -5  -4    4.72    1.11   0
   3   5  -4    4.84    1.34   0
   2  -5  -4    5.41    1.18   0
   2   5  -4    5.01    2.25   0
  -2   5   4    4.98    1.10   0
   2   5  -4    4.60    2.05   0
   1  -5  -4    0.95    1.08   0
  -1   5   4    0.56    1.08   0
   0   5   4    6.39    1.13   0
   1   5   4    5.04    1.14   0
   2   5   4    0.50    1.01   0
   3  -5   4   12.59    1.79   0
   3   5   4   11.65    1.16   0
   4   5   4   47.33    1.46   0
   4  -5   4   48.65    1.74   0
   5   5   4    3.43    1.02   0
   5  -5   4    4.77    1.24   0
   6   5   4    0.53    0.79   0
   6  -5   4    0.15    1.51   0
   7  -5   4   11.53    1.37   0
   7   5   4   11.30    1.22   0
   8  -5   4    0.80    1.27   0
   8   5   4    0.77    0.81   0
   9  -5   4    0.84    1.38   0
   9   5   4   -0.03    1.31   0
  10   5   4    0.07    1.36   0
  10  -5   4    0.67    1.09   0
  11   5   4   -0.12    1.55   0
  11  -5   4   -0.45    1.11   0
  10  -6  -4    1.58    1.68   0
 -10   6   4    0.94    1.51   0
  10   6  -4   -0.51    1.52   0
   9  -6  -4    0.37    1.50   0
  -9   6   4    0.81    1.45   0
   9   6  -4    0.17    1.39   0
   8   6  -4    0.19    1.34   0
   8  -6  -4    0.56    0.99   0
  -8   6   4    0.03    1.31   0
   7  -6  -4    0.97    1.25   0
   7   6  -4    0.61    1.26   0
  -7   6   4    1.47    1.25   0
   6   6  -4    0.28    1.18   0
  -6   6   4   -0.66    1.18   0
   6  -6  -4   -0.16    1.24   0
  -5   6   4    2.88    1.12   0
   5  -6  -4    2.79    1.19   0
   5   6  -4    2.14    1.18   0
   4  -6  -4    0.73    1.22   0
   4   6  -4   -0.34    1.35   0
  -4   6   4    0.79    1.18   0
   3   6  -4    0.04    1.58   0
   3  -6  -4   -0.47    1.15   0
  -3   6   4    0.89    1.14   0
   3   6  -4   -0.17    1.84   0
   2  -6  -4    1.67    1.15   0
  -2   6   4    1.27    1.14   0
  -1   6   4    0.57    1.11   0
   0   6   4    0.70    1.13   0
   1   6   4    0.74    1.11   0
   2   6   4   12.71    1.26   0
   3   6   4    3.43    1.16   0
   4   6   4    2.74    1.19   0
   4  -6   4    2.56    1.69   0
   5  -6   4    3.63    1.27   0
   5   6   4    2.99    0.87   0
   5   6   4    4.18    1.24   0
   6   6   4    8.62    1.21   0
   6  -6   4    7.51    1.72   0
   7  -6   4   39.06    2.07   0
   7   6   4   41.48    1.54   0
   8   6   4    0.23    1.27   0
   8  -6   4    0.69    1.37   0
   9   6   4   -0.49    1.44   0
   9  -6   4    0.26    1.47   0
  10   6   4    0.56    1.51   0
  10  -6   4   -0.31    1.62   0
  -9   7   4    1.20    1.62   0
   9  -7  -4    3.10    1.68   0
   9   7  -4    1.65    1.59   0
   8   7  -4    0.69    1.40   0
  -8   7   4    0.76    1.46   0
   8  -7  -4    0.86    1.13   0
   7  -7  -4    0.39    1.47   0
   7   7  -4    0.61    1.42   0
  -7   7   4   -0.20    1.36   0
   6  -7  -4    0.67    1.43   0
  -6   7   4    0.22    1.35   0
   6   7  -4    0.79    1.66   0
   5   7  -4    0.68    1.55   0
   5   7  -4    0.77    1.69   0
  -5   7   4    0.07    1.28   0
   5  -7  -4    2.54    1.37   0
  -4   7   4    1.02    1.19   0
   4   7  -4    0.53    2.08   0
   4   7  -4    0.47    1.76   0
   4  -7  -4    0.53    1.29   0
  -3   7   4    1.22    1.25   0
   3  -7  -4    0.29    1.26   0
  -2   7   4    1.87    1.23   0
  -1   7   4    0.96    1.20   0
   0   7   4   -0.01    1.19   0
   1   7   4    1.99    1.20   0
   2   7   4   -0.38    1.24   0
   3   7   4    2.00    1.31   0
   4   7   4   10.90    1.38   0
   4   7   4    8.24    0.98   0
   5   7   4    1.17    1.40   0
   5  -7   4    1.58    2.05   0
   5   7   4    0.89    1.24   0
   6  -7   4    0.11    1.85   0
   6   7   4    0.41    0.89   0
   6   7   4    0.73    1.38   0
   7   7   4    2.01    1.43   0
   7  -7   4    3.20    1.96   0
   7   7   4    3.14    1.58   0
   8   7   4   -0.33    1.43   0
   8  -7   4    0.97    1.65   0
   8   7   4    1.33    1.12   0
   9   7   4    0.25    1.56   0
   9  -7   4    0.85    2.09   0
   8   8  -4    0.30    2.13   0
   7  -8  -4    1.01    1.70   0
   7   8  -4   -0.47    1.96   0
  -7   8   4    0.81    1.58   0
   7   8  -4    0.43    2.07   0
   6   8  -4    0.72    1.88   0
   6  -8  -4    0.60    1.55   0
   6   8  -4    0.27    2.03   0
  -6   8   4    0.53    1.45   0
   5   8  -4    0.44    2.44   0
   5  -8  -4    1.16    1.58   0
  -5   8   4    0.16    1.74   0
   5   8  -4   -0.03    2.32   0
   4  -8  -4    0.43    1.44   0
  -4   8   4    0.20    1.67   0
  -3   8   4   -0.40    1.38   0
  -2   8   4    1.19    1.67   0
  -1   8   4    0.80    1.37   0
   0   8   4    0.15    1.37   0
   1   8   4   -0.23    1.42   0
   2   8   4    0.71    1.39   0
   3   8   4    1.00    1.41   0
   3   8   4    0.13    1.29   0
   4   8   4    1.02    1.47   0
   4   8   4   -0.00    1.33   0
   5   8   4    1.36    1.40   0
   5   8   4    0.48    1.52   0
   6   8   4    3.08    1.59   0
   6  -8   4    2.73    2.65   0
   6   8   4    4.12    1.47   0
   7   8   4    5.45    1.59   0
   7   8   4    6.14    1.70   0
   7  -8   4    5.74    2.27   0
  -5   9   4   -0.04    1.58   0
  -4   9   4    1.12    1.94   0
  -3   9   4    1.14    1.54   0
  -2   9   4    0.82    1.93   0
  -1   9   4   -0.10    1.50   0
   0   9   4    0.40    1.91   0
   1   9   4    0.51    1.62   0
   2   9   4   -0.23    1.61   0
   2   9   4    0.96    1.77   0
   3   9   4    0.16    1.48   0
   3   9   4    0.92    1.62   0
   4   9   4    2.08    2.09   0
   4   9   4    2.99    1.95   0
   5   9   4    1.09    1.78   0
   5   9   4    0.67    1.71   0
  13   0  -5    8.20    1.65   0
 -13   0   5    7.55    1.20   0
 -12   0   5    1.35    1.34   0
  12   0  -5    1.15    1.00   0
  11   0  -5    0.28    0.89   0
 -11   0   5    0.34    1.24   0
  10   0  -5    2.40    1.17   0
 -10   0   5    3.51    1.21   0
   9   0  -5   11.70    1.20   0
  -9   0   5   11.93    0.88   0
  -8   0   5    4.49    1.05   0
   8   0  -5    4.53    0.78   0
   7   0  -5   15.40    1.11   0
  -7   0   5   16.62    0.88   0
   6   0  -5    3.67    0.74   0
  -6   0   5    4.14    0.98   0
  -5   0   5    5.76    1.00   0
   5   0  -5    5.80    1.01   0
  -4   0   5   54.37    1.22   0
   4   0  -5   56.80    1.25   0
   3   0  -5  155.24    1.97   0
  -3   0   5  156.46    1.99   0
   2   0  -5    3.39    1.07   0
  -2   0   5    3.02    1.06   0
   1   0  -5  229.47    2.78   0
  -1   0   5  233.04    2.86   0
   0   0   5  488.58    4.03   0
   0   0  -5  474.45    4.05   0
   1   0   5  661.49    4.52   0
   4   0   5   48.68    1.30   0
   5   0   5    8.96    1.01   0
   6   0   5   48.13    1.32   0
   7   0   5    2.05    1.10   0
   8   0   5    1.45    0.75   0
   9   0   5    0.78    0.79   0
  10   0   5    1.00    1.19   0
  11   0   5    0.18    1.28   0
  12   0   5    1.12    1.45   0
  13   0   5    1.74    1.09   0
 -13   1   5    1.58    1.50   0
  13  -1  -5    0.25    1.08   0
 -13  -1   5    0.99    1.12   0
  13   1  -5    1.03    1.11   0
  12   1  -5    2.46    1.45   0
 -12   1   5    0.49    0.99   0
 -12  -1   5    1.00    0.94   0
  12  -1  -5    1.19    0.99   0
  11   1  -5    1.32    1.29   0
 -11  -1   5    0.67    0.88   0
  11  -1  -5    0.89    0.92   0
 -11   1   5    0.48    1.25   0
 -10  -1   5   10.42    1.24   0
  10   1  -5   10.98    1.26   0
 -10   1   5   10.97    1.23   0
  10  -1  -5   10.17    1.23   0
  -9   1   5    1.78    1.11   0
  -9  -1   5    0.63    1.13   0
   9  -1  -5    0.06    1.12   0
   9   1  -5    1.81    0.86   0
   8   1  -5   10.91    1.12   0
   8  -1  -5    9.81    0.82   0
  -8  -1   5   11.68    1.12   0
  -8   1   5   10.31    0.80   0
   7   1  -5    8.51    1.09   0
  -7  -1   5    9.95    1.06   0
  -7   1   5    8.38    1.11   0
   7  -1  -5    8.41    0.77   0
  -6   1   5    8.05    0.75   0
  -6  -1   5    8.11    0.77   0
   6  -1  -5    8.12    1.02   0
   6   1  -5    9.61    0.79   0
  -5  -1   5    1.87    0.99   0
  -5   1   5    3.11    1.00   0
   5   1  -5    2.04    0.72   0
   5  -1  -5    2.82    0.71   0
  -4  -1   5    0.71    0.66   0
  -4   1   5    1.05    0.73   0
   4  -1  -5    1.26    1.02   0
   4   1  -5    1.12    0.67   0
   3  -1  -5   38.79    1.16   0
  -3  -1   5   41.52    1.36   0
   3   1  -5   42.56    1.40   0
  -3   1   5   40.57    1.16   0
  -2  -1   5   61.21    1.65   0
   2  -1  -5   63.07    1.43   0
  -2   1   5   67.02    1.62   0
   2   1  -5   60.18    1.69   0
  -1   1   5  174.84    2.25   0
   1  -1  -5  171.82    2.26   0
   1   1  -5  174.74    2.82   0
  -1  -1   5  173.05    2.74   0
   0   1   5    7.75    1.14   0
   0  -1   5    8.21    1.23   0
   0  -1  -5    7.62    1.13   0
   0   1  -5    6.54    1.20   0
   1  -1   5   33.74    1.54   0
   1   1   5   33.30    1.21   0
   3  -1   5 1494.28    5.90   0
   4  -1   5  159.09    1.91   0
   5  -1   5    1.23    0.93   0
   5   1   5    0.35    0.86   0
   6   1   5   52.72    1.12   0
   6  -1   5   58.82    1.36   0
   7  -1   5    0.75    0.74   0
   7   1   5    0.72    1.03   0
   8   1   5   67.50    1.43   0
   8  -1   5   71.23    1.26   0
   9   1   5    6.75    1.15   0
   9  -1   5    7.46    1.19   0
  10   1   5    0.46    1.19   0
  10  -1   5    0.76    0.89   0
  11  -1   5    0.70    0.87   0
  11   1   5    0.14    1.30   0
  12  -1   5    1.99    1.43   0
  12   1   5    0.35    1.00   0
  13  -1   5   -0.06    1.53   0
  13   1   5    0.76    1.56   0
  13   2  -5    5.50    1.60   0
 -13   2   5    5.60    1.63   0
  13  -2  -5    5.03    1.66   0
 -13  -2   5    4.59    1.17   0
 -12   2   5    1.42    1.02   0
  12  -2  -5    2.72    1.49   0
 -12  -2   5    2.61    1.42   0
  12   2  -5    1.56    1.05   0
 -11  -2   5    0.78    1.25   0
 -11   2   5    0.13    0.87   0
  11   2  -5    1.49    1.31   0
  11  -2  -5    1.75    0.96   0
 -10   2   5    0.79    0.89   0
  10   2  -5    0.60    1.17   0
  10  -2  -5    0.06    1.21   0
 -10  -2   5    0.71    1.14   0
  -9  -2   5    1.72    1.13   0
  -9   2   5    1.93    1.18   0
   9   2  -5    1.62    1.15   0
   9  -2  -5    0.98    0.84   0
  -8  -2   5    8.23    1.12   0
   8   2  -5    8.42    1.15   0
   8  -2  -5    8.55    1.16   0
  -8   2   5    7.87    0.80   0
   7   2  -5    2.18    0.77   0
  -7   2   5    1.62    1.05   0
   7  -2  -5    1.74    0.78   0
  -7  -2   5    2.44    0.97   0
   6   2  -5   34.56    1.23   0
   6  -2  -5   37.05    1.27   0
  -6  -2   5   31.29    0.96   0
  -6   2   5   35.22    1.28   0
  -5  -2   5    7.54    0.79   0
  -5   2   5    8.61    0.75   0
   5  -2  -5    9.28    0.80   0
   5   2  -5    9.07    1.06   0
  -4   2   5    3.88    1.02   0
   4  -2  -5    4.35    0.77   0
   4   2  -5    3.66    1.02   0
  -4  -2   5    4.35    1.00   0
   3   2  -5  119.25    2.04   0
   3  -2  -5  127.64    1.85   0
  -3  -2   5  112.22    2.01   0
  -3   2   5  123.12    1.81   0
  -2  -2   5    4.68    1.02   0
   2  -2  -5    5.05    0.82   0
   2   2  -5    5.60    1.08   0
  -2   2   5    5.52    0.81   0
   1  -2  -5   27.79    1.26   0
   1   2  -5   26.46    1.55   0
  -1   2   5   27.04    1.29   0
  -1  -2   5   24.44    1.46   0
   0  -2  -5  113.62    1.92   0
   0  -2   5  111.19    2.87   0
   0   2   5  104.32    1.87   0
   1   2   5    5.39    0.80   0
   1  -2   5    5.77    1.33   0
   2  -2   5  223.74    2.92   0
   3  -2   5  184.74    2.40   0
   4  -2   5    3.74    0.97   0
   5  -2   5    0.53    0.94   0
   5   2   5   -0.32    0.92   0
   6  -2   5   37.55    1.30   0
   6   2   5   36.76    1.02   0
   7   2   5    2.55    1.02   0
   7  -2   5    2.00    1.01   0
   8   2   5    0.57    1.06   0
   8  -2   5    0.45    0.74   0
   9  -2   5    4.28    0.87   0
   9   2   5    2.28    0.81   0
  10   2   5   -0.28    1.21   0
  10  -2   5    0.90    0.89   0
  11   2   5    1.32    1.41   0
  11  -2   5    1.95    1.31   0
  12  -2   5    0.63    1.46   0
  12   2   5    0.10    0.99   0
  12   3  -5    2.50    1.45   0
  12  -3  -5    1.13    1.49   0
 -12   3   5    4.40    1.47   0
  11   3  -5    0.32    1.34   0
  11  -3  -5    0.13    1.40   0
 -11  -3   5    0.26    1.32   0
 -11   3   5    0.10    1.37   0
 -10  -3   5    6.84    1.24   0
 -10   3   5    5.44    1.28   0
  10   3  -5    6.94    1.26   0
  10  -3  -5    6.19    1.33   0
  -9   3   5    0.38    0.84   0
  -9  -3   5    1.24    0.82   0
   9  -3  -5    0.03    1.23   0
   9   3  -5    1.97    1.17   0
  -8   3   5   12.57    1.22   0
   8   3  -5   13.15    1.21   0
  -8  -3   5   14.46    1.18   0
   8  -3  -5   11.26    0.92   0
   7  -3  -5   11.77    1.19   0
  -7  -3   5   10.06    1.06   0
  -7   3   5   10.07    0.87   0
   7   3  -5   11.85    1.13   0
  -6  -3   5    5.59    1.03   0
  -6   3   5    6.07    0.80   0
   6  -3  -5    5.73    1.12   0
   6   3  -5    4.78    0.73   0
   5   3  -5   13.84    1.13   0
  -5   3   5   14.04    0.81   0
  -5  -3   5   14.61    1.11   0
   5  -3  -5   15.72    1.14   0
  -4   3   5   34.85    1.25   0
   4   3  -5   35.47    1.30   0
   4  -3  -5   33.12    1.03   0
  -4  -3   5   34.38    1.45   0
   3  -3  -5   70.42    1.54   0
  -3  -3   5   62.32    1.65   0
   3   3  -5   67.46    1.80   0
  -3   3   5   70.08    1.55   0
   2   3  -5   53.76    1.99   0
  -2  -3   5   51.55    1.90   0
  -2   3   5   54.24    1.46   0
   2  -3  -5   56.85    1.49   0
   1  -3  -5    4.26    1.03   0
   1   3  -5    3.43    1.77   0
  -1   3   5    3.74    1.04   0
  -1  -3   5    3.82    1.40   0
   0   3   5    7.91    1.07   0
   0  -3  -5    7.99    1.07   0
   1   3   5    4.94    1.02   0
   1  -3   5    5.09    1.79   0
   1  -3   5    4.92    1.65   0
   2  -3   5    7.62    1.36   0
   2   3   5    7.72    1.09   0
   3  -3   5  471.30    4.02   0
   4  -3   5   98.71    1.82   0
   5   3   5    0.14    0.68   0
   5  -3   5    0.66    0.98   0
   6   3   5   10.17    1.11   0
   6  -3   5   10.35    1.11   0
   7   3   5    1.56    0.78   0
   7  -3   5    1.58    0.71   0
   8  -3   5   33.44    1.36   0
   8   3   5   33.55    1.04   0
   9  -3   5    1.45    1.24   0
   9   3   5    3.59    1.17   0
  10   3   5   -0.03    0.88   0
  10  -3   5    0.49    1.25   0
  11   3   5   -0.35    0.99   0
  11  -3   5    0.64    1.38   0
  12  -3   5   -0.36    1.54   0
  12   3   5    0.77    1.52   0
  12  -4  -5    1.80    1.13   0
 -12   4   5   -0.27    1.18   0
  12   4  -5    0.56    1.14   0
  11   4  -5    1.02    1.37   0
 -11   4   5   -0.52    0.95   0
  11  -4  -5    0.50    1.06   0
 -10   4   5    0.85    0.89   0
  10   4  -5    0.51    0.85   0
  10  -4  -5   -0.29    1.34   0
  -9   4   5    2.92    1.24   0
   9   4  -5    1.69    0.90   0
   9  -4  -5    2.08    1.30   0
   8   4  -5    2.24    1.19   0
   8  -4  -5    1.55    1.24   0
  -8   4   5    1.53    1.09   0
  -8  -4   5    1.70    0.81   0
   7   4  -5   -0.04    0.80   0
   7  -4  -5    0.08    0.81   0
  -7  -4   5    0.42    0.76   0
  -7   4   5    0.68    0.76   0
  -6   4   5    5.66    0.77   0
   6   4  -5    4.72    1.11   0
   6  -4  -5    4.58    1.11   0
  -6  -4   5    5.23    1.06   0
   5   4  -5    0.14    1.06   0
  -5   4   5    0.89    1.03   0
   5  -4  -5   -0.58    1.05   0
  -5  -4   5    0.19    1.01   0
  -4   4   5    7.69    1.05   0
   4  -4  -5    7.84    1.14   0
  -4  -4   5    7.21    1.07   0
   4   4  -5    7.61    1.12   0
   3  -4  -5   15.39    1.14   0
  -3   4   5   15.64    1.12   0
   3   4  -5   16.71    1.55   0
   2  -4  -5   -0.04    0.74   0
   2   4  -5    0.17    1.55   0
  -2   4   5    0.14    0.74   0
   1  -4  -5    1.66    0.73   0
  -1   4   5    1.09    1.07   0
   0   4   5    6.32    1.10   0
   1   4   5   11.45    1.13   0
   2   4   5   44.16    1.36   0
   2  -4   5   43.56    2.42   0
   3  -4   5   21.07    1.61   0
   3   4   5   21.51    1.20   0
   4  -4   5    0.87    1.07   0
   5  -4   5    0.46    1.08   0
   6  -4   5   24.90    1.30   0
   6   4   5   27.33    1.21   0
   7  -4   5    2.07    1.13   0
   7   4   5    2.78    1.13   0
   8  -4   5    0.63    1.18   0
   8   4   5    0.41    1.15   0
   9  -4   5    1.86    1.27   0
   9   4   5    0.76    0.87   0
  10  -4   5   -0.71    1.35   0
  10   4   5    0.11    1.35   0
  11  -4   5   -1.05    1.46   0
  11   4   5    0.68    1.43   0
  11   5  -5    1.36    1.12   0
  11  -5  -5    1.88    1.62   0
 -11   5   5    0.50    1.49   0
 -10   5   5    2.89    0.95   0
  10  -5  -5    3.30    1.47   0
  10   5  -5    4.62    1.44   0
   9  -5  -5    1.21    1.34   0
   9   5  -5    1.38    1.31   0
  -9   5   5   -0.70    1.41   0
   8   5  -5    1.28    1.17   0
  -8   5   5   -0.04    1.20   0
   8  -5  -5    1.21    1.27   0
   7   5  -5    0.92    1.13   0
   7  -5  -5    0.53    1.21   0
  -7   5   5    0.63    1.16   0
  -6   5   5    2.05    1.06   0
   6  -5  -5    1.17    1.21   0
   6   5  -5    1.05    1.21   0
  -5   5   5    1.45    0.73   0
   5   5  -5    0.22    1.34   0
   5  -5  -5   -0.17    1.10   0
   4   5  -5    0.42    1.35   0
   4  -5  -5    1.07    1.05   0
  -4   5   5    0.25    1.05   0
   3  -5  -5    0.49    1.03   0
   3   5  -5   -0.41    1.33   0
  -3   5   5   -0.69    1.01   0
   2  -5  -5    6.04    1.13   0
  -2   5   5    6.70    1.16   0
   1  -5  -5   14.82    1.21   0
  -1   5   5   15.05    1.21   0
   0   5   5    0.74    1.05   0
   1   5   5    3.89    1.09   0
   2   5   5   -0.13    1.03   0
   3  -5   5  115.39    3.30   0
   3   5   5  112.33    1.82   0
   4  -5   5   14.64    1.57   0
   4   5   5   14.36    0.88   0
   5  -5   5   -0.31    1.19   0
   5   5   5   -0.37    1.00   0
   6   5   5    2.61    1.07   0
   6  -5   5    3.39    1.24   0
   7   5   5    1.12    1.14   0
   7  -5   5    0.56    1.18   0
   8  -5   5   15.87    1.43   0
   8   5   5   13.55    1.30   0
   9   5   5    0.46    0.98   0
   9  -5   5    0.60    1.41   0
  10   5   5    0.10    1.42   0
  10  -5   5    0.27    1.50   0
  11   5   5   -0.40    1.56   0
  11  -5   5   -0.90    1.13   0
 -10   6   5    0.72    1.02   0
  10   6  -5   -1.20    1.48   0
  10  -6  -5   -1.13    1.64   0
  -9   6   5    1.25    1.41   0
   9   6  -5    1.92    1.49   0
   9  -6  -5    2.17    1.03   0
   8   6  -5    0.76    1.35   0
  -8   6   5    1.38    1.32   0
   8  -6  -5    0.16    1.42   0
   7   6  -5    0.22    1.57   0
  -7   6   5    1.66    1.29   0
   7  -6  -5    0.41    1.31   0
   6  -6  -5    1.20    1.25   0
   6   6  -5    0.69    1.57   0
  -6   6   5    0.70    0.83   0
  -5   6   5    0.66    1.26   0
   5  -6  -5    0.34    1.26   0
   5   6  -5    0.69    1.42   0
  -4   6   5    1.31    1.16   0
   4   6  -5    0.89    1.41   0
   4  -6  -5    1.24    1.25   0
   3  -6  -5    0.11    0.78   0
  -3   6   5   -0.86    1.18   0
   2  -6  -5    0.72    1.13   0
  -2   6   5   -1.04    1.12   0
  -1   6   5   -0.15    1.14   0
   0   6   5    0.50    1.16   0
   1   6   5    2.18    1.19   0
   2   6   5    1.84    1.16   0
   3   6   5    3.47    1.29   0
   4   6   5   -0.44    1.26   0
   4  -6   5   -0.02    1.97   0
   5   6   5    2.08    1.27   0
   5   6   5    0.86    0.80   0
   5  -6   5    1.40    1.58   0
   6   6   5    9.28    1.21   0
   6   6   5   11.52    1.34   0
   6  -6   5    9.53    1.78   0
   7  -6   5    1.00    1.41   0
   7   6   5   -0.34    1.27   0
   8  -6   5    0.30    1.50   0
   8   6   5    0.84    1.31   0
   9   6   5   -0.22    0.95   0
   9  -6   5    1.26    1.50   0
  10   6   5    0.70    1.52   0
  10  -6   5    0.07    1.64   0
  -9   7   5    0.17    1.60   0
   9   7  -5    0.26    1.61   0
   9  -7  -5    1.09    1.64   0
   8   7  -5    1.36    1.50   0
  -8   7   5   -0.17    1.53   0
   8  -7  -5   -0.16    1.66   0
  -7   7   5    0.66    1.40   0
   7  -7  -5    0.24    1.48   0
   7   7  -5    0.11    1.45   0
   6  -7  -5    0.55    1.44   0
   6   7  -5    0.45    1.34   0
  -6   7   5    0.59    1.35   0
   5   7  -5    0.17    1.68   0
   5  -7  -5    0.32    1.39   0
   5   7  -5    0.09    1.81   0
  -5   7   5    0.08    1.32   0
   4  -7  -5   -0.35    1.33   0
  -4   7   5   -0.02    0.95   0
   4   7  -5    0.31    2.85   0
   4   7  -5   -0.04    2.89   0
   3  -7  -5    0.50    1.37   0
  -3   7   5   -0.24    1.30   0
  -2   7   5    3.76    1.28   0
  -1   7   5    1.58    1.22   0
   0   7   5    0.12    1.25   0
   1   7   5   -0.08    1.28   0
   2   7   5    0.14    1.32   0
   3   7   5   19.20    1.46   0
   4   7   5    4.91    1.37   0
   5  -7   5    0.31    2.49   0
   5   7   5   -0.65    1.24   0
   5   7   5    1.33    1.30   0
   6   7   5   -0.43    1.06   0
   6  -7   5    0.14    1.84   0
   6   7   5   -0.05    0.96   0
   7   7   5   -0.42    1.47   0
   7   7   5    0.17    0.97   0
   7  -7   5    0.52    1.63   0
   8  -7   5    3.35    2.08   0
   8   7   5    2.89    1.51   0
   8   7   5    1.55    1.17   0
   9   7   5    0.81    1.59   0
   9  -7   5    0.51    1.83   0
   9   7   5    0.28    1.23   0
   7   8  -5    0.21    2.12   0
   7   8  -5    0.01    2.00   0
   7  -8  -5    0.60    1.62   0
  -7   8   5    0.50    1.09   0
   6  -8  -5    0.45    1.58   0
   6   8  -5    0.14    2.25   0
  -6   8   5    0.44    1.51   0
   6   8  -5    0.40    2.19   0
  -5   8   5    0.56    1.49   0
   5  -8  -5    0.04    1.50   0
  -4   8   5    0.19    1.36   0
   4  -8  -5    1.19    1.54   0
  -3   8   5   -0.71    1.40   0
  -2   8   5    0.57    1.37   0
  -1   8   5    0.29    1.35   0
   0   8   5    0.52    1.40   0
   1   8   5   -0.37    1.78   0
   2   8   5    0.87    1.48   0
   3   8   5    0.79    1.45   0
   4   8   5    0.26    1.51   0
   4   8   5    0.48    1.31   0
   5   8   5   -0.11    1.37   0
   5   8   5   -0.14    1.50   0
   6   8   5    1.30    1.60   0
   6   8   5    1.99    1.45   0
   7  -8   5    0.16    2.48   0
   7   8   5    0.19    1.14   0
   7   8   5    0.19    1.21   0
  -5   9   5    0.14    1.77   0
  -4   9   5   -0.07    1.61   0
  -3   9   5   -0.06    1.52   0
  -2   9   5   -0.49    1.59   0
  -1   9   5   -0.46    1.61   0
   0   9   5    1.77    1.90   0
   1   9   5   -0.12    1.96   0
   2   9   5    0.62    2.03   0
   3   9   5    0.54    1.53   0
   3   9   5    2.65    1.68   0
   4   9   5    0.89    1.69   0
   4   9   5    0.62    1.55   0
 -13   0   6    5.24    1.10   0
  13   0  -6    3.10    1.18   0
 -12   0   6    1.78    1.39   0
  12   0  -6    1.28    1.02   0
  11   0  -6    2.52    1.34   0
 -11   0   6    4.01    0.94   0
 -10   0   6    4.32    0.89   0
  10   0  -6    3.87    1.23   0
  -9   0   6    4.56    0.80   0
   9   0  -6    4.41    1.16   0
   8   0  -6    9.07    0.82   0
  -8   0   6    9.10    1.08   0
   7   0  -6   34.39    1.03   0
  -7   0   6   35.25    1.28   0
   6   0  -6    9.00    0.83   0
  -6   0   6    9.84    0.80   0
  -5   0   6    0.74    1.03   0
   5   0  -6    0.05    0.96   0
  -4   0   6    8.56    1.02   0
   4   0  -6    7.40    0.77   0
  -3   0   6  122.85    1.88   0
   3   0  -6  131.70    1.94   0
   2   0  -6    0.99    0.75   0
  -2   0   6    1.59    1.00   0
  -1   0   6    2.86    0.76   0
   1   0  -6    2.03    0.74   0
   0   0   6   98.03    1.88   0
   0   0  -6   94.32    1.89   0
   1   0   6   -0.23    0.96   0
   5   0   6    9.88    0.77   0
   6   0   6   22.06    1.13   0
   7   0   6   22.95    1.17   0
   8   0   6    1.93    1.02   0
   9   0   6    1.75    1.13   0
  10   0   6    4.92    1.28   0
  11   0   6    0.77    1.34   0
  12   0   6   -0.03    1.01   0
 -13   1   6    1.60    1.55   0
 -13  -1   6    2.37    1.09   0
  13  -1  -6    2.57    1.60   0
  13   1  -6    1.70    1.12   0
  12   1  -6    1.09    1.00   0
 -12   1   6    1.05    1.34   0
 -12  -1   6    0.11    0.99   0
  12  -1  -6    0.80    1.34   0
 -11  -1   6   -0.05    1.31   0
  11   1  -6    1.35    0.91   0
 -11   1   6   -0.37    0.88   0
  11  -1  -6   -0.09    0.93   0
 -10   1   6    2.68    0.89   0
  10   1  -6    2.28    0.86   0
  10  -1  -6    1.92    0.89   0
 -10  -1   6    2.13    0.86   0
  -9   1   6    3.75    1.16   0
   9  -1  -6    5.31    0.83   0
  -9  -1   6    3.57    1.20   0
   9   1  -6    5.93    0.84   0
  -8  -1   6    2.51    1.06   0
   8   1  -6    2.52    0.78   0
   8  -1  -6    2.32    1.06   0
  -8   1   6    2.51    0.73   0
  -7  -1   6   17.22    0.90   0
  -7   1   6   16.91    1.15   0
   7  -1  -6   16.01    0.90   0
   7   1  -6   16.46    1.17   0
  -6   1   6    9.03    1.06   0
   6  -1  -6    8.08    1.08   0
  -6  -1   6    6.95    1.01   0
   6   1  -6    8.92    1.02   0
  -5   1   6    8.74    1.02   0
   5  -1  -6    8.80    0.75   0
  -5  -1   6    7.45    1.00   0
   5   1  -6    8.94    1.09   0
  -4   1   6   17.27    1.15   0
   4  -1  -6   16.98    0.90   0
  -4  -1   6   16.54    1.11   0
   4   1  -6   16.21    0.90   0
  -3  -1   6  320.08    2.87   0
   3   1  -6  331.74    2.91   0
   3  -1  -6  346.80    2.78   0
  -3   1   6  342.65    2.79   0
   2  -1  -6  329.05    2.78   0
   2   1  -6  322.94    3.22   0
  -2   1   6  340.79    2.90   0
  -2  -1   6  332.54    3.12   0
   1  -1  -6    0.27    1.05   0
  -1   1   6    0.21    0.78   0
  -1  -1   6    0.05    1.01   0
   1   1  -6    0.41    0.99   0
   0   1   6   16.15    1.18   0
   0  -1   6   15.08    1.19   0
   0  -1  -6   18.13    1.20   0
   0   1  -6   15.16    1.22   0
   1   1   6   12.30    1.14   0
   1  -1   6   12.71    1.16   0
   4  -1   6   29.87    1.21   0
   5  -1   6   26.76    1.12   0
   5   1   6   26.74    1.07   0
   6  -1   6    2.18    0.76   0
   6   1   6    2.72    0.69   0
   7   1   6    4.86    1.05   0
   7  -1   6    5.45    1.08   0
   8  -1   6    0.25    0.74   0
   8   1   6    0.68    1.05   0
   9  -1   6    0.41    0.82   0
   9   1   6   -0.43    1.11   0
  10   1   6    0.56    1.21   0
  10  -1   6   -0.33    1.16   0
  11  -1   6   -0.16    0.93   0
  11   1   6    0.86    1.29   0
  12  -1   6    1.88    1.43   0
  12   1   6    0.31    1.03   0
  13   2  -6    4.51    1.67   0
 -13  -2   6    5.72    1.15   0
 -13   2   6    6.62    1.66   0
  13  -2  -6    3.76    1.24   0
 -12  -2   6    2.44    1.03   0
 -12   2   6    2.05    1.41   0
  12  -2  -6    1.80    1.05   0
  12   2  -6    3.28    1.45   0
  11   2  -6    0.93    1.33   0
 -11   2   6    0.91    1.32   0
  11  -2  -6    0.63    1.35   0
 -11  -2   6   -0.07    0.89   0
 -10  -2   6    4.69    0.90   0
 -10   2   6    5.06    1.26   0
  10   2  -6    5.52    1.27   0
  10  -2  -6    4.93    1.29   0
   9   2  -6   10.21    0.95   0
  -9   2   6   11.23    0.89   0
   9  -2  -6    9.89    1.23   0
  -9  -2   6   10.93    0.91   0
   8   2  -6    1.21    1.05   0
   8  -2  -6    0.46    1.14   0
  -8   2   6   -0.73    0.80   0
  -8  -2   6    0.18    1.03   0
  -7  -2   6   30.98    1.00   0
   7  -2  -6   32.87    1.02   0
   7   2  -6   28.65    1.33   0
  -7   2   6   34.44    1.27   0
   6   2  -6    7.85    1.06   0
  -6  -2   6    6.48    0.73   0
  -6   2   6    6.98    1.09   0
   6  -2  -6    5.59    1.15   0
  -5   2   6    0.25    1.00   0
  -5  -2   6   -0.62    0.94   0
   5  -2  -6    0.86    1.01   0
   5   2  -6    0.72    0.99   0
  -4   2   6   47.26    1.35   0
   4  -2  -6   47.88    1.33   0
  -4  -2   6   45.64    1.38   0
   4   2  -6   44.81    1.42   0
   3   2  -6    4.20    1.06   0
   3  -2  -6    3.57    1.06   0
  -3  -2   6    4.75    1.03   0
  -3   2   6    6.08    1.06   0
   2  -2  -6   20.94    0.94   0
  -2  -2   6   22.31    1.24   0
   2   2  -6   21.98    1.48   0
  -2   2   6   21.44    1.26   0
   1  -2  -6  198.58    2.16   0
  -1   2   6  205.21    2.29   0
   1   2  -6  204.98    3.07   0
  -1  -2   6  197.77    2.96   0
   0  -2   6   37.55    1.80   0
   0  -2  -6   40.07    1.18   0
   0   2   6   39.81    1.18   0
   1   2   6    0.13    1.04   0
   1  -2   6    0.13    0.97   0
   2   2   6   24.20    1.25   0
   3  -2   6    3.30    0.98   0
   4  -2   6   30.90    1.21   0
   5  -2   6   10.76    0.80   0
   6   2   6   18.17    1.11   0
   6  -2   6   16.19    1.11   0
   7  -2   6    5.73    1.07   0
   7   2   6    5.68    0.76   0
   8  -2   6    0.88    0.77   0
   8   2   6    1.20    0.82   0
   9   2   6    1.57    0.78   0
   9  -2   6    1.28    1.15   0
  10   2   6    2.11    1.25   0
  10  -2   6    0.52    1.22   0
  11   2   6    1.31    1.31   0
  11  -2   6    1.25    1.37   0
  12  -2   6   -0.13    1.49   0
  12   2   6   -0.23    1.03   0
 -12  -3   6    0.51    1.09   0
 -12   3   6   -0.28    1.53   0
  12   3  -6    2.80    1.52   0
  12  -3  -6    0.90    1.08   0
  11   3  -6    2.00    1.30   0
 -11  -3   6    0.81    1.34   0
 -11   3   6   -0.51    1.37   0
  11  -3  -6    0.15    1.03   0
  10   3  -6   -0.12    1.28   0
 -10   3   6   -0.17    0.93   0
 -10  -3   6    0.32    0.81   0
  10  -3  -6    0.61    0.91   0
   9  -3  -6    0.48    0.82   0
   9   3  -6    0.12    1.16   0
  -9  -3   6    0.86    1.16   0
  -9   3   6   -0.09    1.23   0
   8   3  -6    5.60    1.20   0
  -8  -3   6    5.44    1.08   0
   8  -3  -6    5.69    1.22   0
  -8   3   6    6.91    1.16   0
  -7  -3   6   15.26    0.93   0
   7   3  -6   14.78    0.93   0
  -7   3   6   13.75    0.89   0
   7  -3  -6   15.47    1.23   0
  -6  -3   6    7.42    1.07   0
  -6   3   6    7.01    1.14   0
   6   3  -6    7.37    1.07   0
   6  -3  -6    6.51    1.17   0
  -5   3   6   18.49    1.19   0
   5  -3  -6   21.13    1.26   0
  -5  -3   6   19.65    1.22   0
   5   3  -6   19.33    1.24   0
   4  -3  -6    2.61    1.04   0
  -4  -3   6    2.64    0.96   0
  -4   3   6    2.43    0.70   0
   4   3  -6    2.70    0.97   0
  -3  -3   6   63.07    1.64   0
   3  -3  -6   65.90    1.51   0
   3   3  -6   62.75    1.72   0
  -3   3   6   65.98    1.47   0
   2  -3  -6  161.75    2.09   0
   2   3  -6  161.73    3.05   0
  -2  -3   6  161.83    2.92   0
  -2   3   6  157.53    2.02   0
   1   3  -6    5.55    1.67   0
  -1   3   6    5.88    1.09   0
  -1  -3   6    4.85    1.36   0
   1  -3  -6    5.85    0.79   0
   0   3   6   22.73    1.20   0
   0  -3  -6   22.64    0.97   0
   0  -3   6   23.77    2.06   0
   1   3   6    2.93    1.04   0
   1  -3   6    2.91    1.56   0
   1  -3   6    2.46    1.18   0
   2   3   6   31.95    1.06   0
   2  -3   6   32.93    1.68   0
   3  -3   6   10.53    1.10   0
   4  -3   6   18.21    1.17   0
   5  -3   6    0.75    1.03   0
   6   3   6    0.78    1.00   0
   6  -3   6    0.37    1.03   0
   7  -3   6    3.71    1.10   0
   7   3   6    3.94    1.05   0
   8   3   6    0.99    1.11   0
   8  -3   6    1.34    1.13   0
   9  -3   6   -0.06    0.86   0
   9   3   6    2.25    1.18   0
  10  -3   6    0.38    1.31   0
  10   3   6    1.17    1.28   0
  11   3   6   -0.51    0.98   0
  11  -3   6   -0.45    1.37   0
  12  -3   6   -0.01    1.57   0
  12   3   6    0.18    1.12   0
  12   4  -6    2.84    1.59   0
  12  -4  -6    0.28    1.63   0
 -12   4   6    0.54    1.14   0
  11   4  -6    0.62    1.44   0
 -11   4   6   -0.25    1.44   0
  11  -4  -6    0.38    1.41   0
  10   4  -6    2.86    1.37   0
 -10   4   6    2.80    1.37   0
  10  -4  -6    2.96    0.98   0
   9   4  -6    1.66    1.25   0
   9  -4  -6    2.65    1.26   0
  -9  -4   6    1.90    1.23   0
  -9   4   6    1.24    1.29   0
   8   4  -6    0.34    1.18   0
  -8   4   6    2.63    1.17   0
   8  -4  -6    0.29    1.20   0
  -8  -4   6    0.76    1.15   0
   7   4  -6    9.98    1.25   0
   7  -4  -6    7.98    0.87   0
  -7   4   6    7.34    1.17   0
  -7  -4   6    9.96    1.25   0
  -6   4   6    1.39    0.78   0
   6  -4  -6    1.84    1.14   0
  -6  -4   6    0.17    1.07   0
   6   4  -6    1.05    1.07   0
  -5  -4   6    2.15    1.00   0
   5   4  -6    2.80    1.08   0
   5  -4  -6    2.52    1.18   0
  -5   4   6    1.89    1.10   0
  -4  -4   6    7.63    1.06   0
  -4   4   6    8.49    1.12   0
   4  -4  -6    7.18    0.80   0
   4   4  -6    7.68    1.34   0
   3  -4  -6    1.35    1.01   0
   3   4  -6    0.59    1.32   0
  -3   4   6    0.58    0.98   0
  -3  -4   6    0.68    1.15   0
   2  -4  -6    9.84    1.08   0
   2   4  -6    8.22    1.94   0
  -2   4   6    7.04    0.80   0
   1  -4  -6   19.68    0.97   0
  -1   4   6   20.42    1.19   0
   0   4   6    1.12    1.00   0
   1   4   6    3.40    1.01   0
   2  -4   6   11.67    1.79   0
   2  -4   6   12.10    1.91   0
   2   4   6   11.64    1.08   0
   3   4   6    1.83    0.73   0
   3  -4   6    2.84    1.08   0
   4  -4   6    6.40    1.14   0
   5  -4   6    0.14    1.08   0
   6  -4   6    5.39    1.14   0
   6   4   6    5.75    1.07   0
   7  -4   6    4.02    1.12   0
   7   4   6    2.04    0.87   0
   8   4   6    0.17    0.85   0
   8  -4   6   -0.62    0.85   0
   9  -4   6    1.55    1.29   0
   9   4   6    1.14    1.24   0
  10   4   6    0.31    0.92   0
  10  -4   6    0.82    1.34   0
  11   4   6    0.31    1.47   0
  11  -4   6    0.96    1.51   0
  11   5  -6    2.43    1.54   0
 -11   5   6    0.75    1.07   0
  11  -5  -6   -0.28    1.11   0
  10   5  -6    0.57    1.44   0
 -10   5   6    0.20    1.41   0
  10  -5  -6   -0.23    1.50   0
   9   5  -6    1.09    1.34   0
   9  -5  -6    1.41    0.91   0
  -9   5   6    1.71    0.96   0
   8   5  -6    0.63    1.25   0
   8  -5  -6    0.14    1.27   0
  -8   5   6    1.18    0.89   0
   7   5  -6    1.50    1.20   0
   7  -5  -6    2.84    1.22   0
  -7   5   6    1.31    1.22   0
   6  -5  -6   -0.21    0.79   0
  -6   5   6    0.19    1.10   0
   6   5  -6    0.73    1.21   0
  -5   5   6   -0.11    0.76   0
   5  -5  -6    1.26    1.19   0
   5   5  -6    0.16    1.16   0
   4  -5  -6   -0.03    1.08   0
  -4   5   6    0.63    0.75   0
   4   5  -6    0.30    1.41   0
   3   5  -6   29.14    2.13   0
   3  -5  -6   32.08    1.32   0
  -3   5   6   29.78    1.03   0
   2  -5  -6   15.80    1.26   0
  -2   5   6   15.95    1.25   0
  -1   5   6    1.75    1.04   0
   1  -5  -6    0.63    1.06   0
   0   5   6    1.26    1.05   0
   1   5   6    0.08    1.03   0
   2   5   6    2.43    0.73   0
   3   5   6   15.96    0.92   0
   3  -5   6   16.13    2.23   0
   4   5   6    1.35    1.09   0
   4  -5   6    2.22    1.46   0
   5  -5   6    2.95    1.28   0
   5   5   6    2.25    1.10   0
   6   5   6    2.59    1.10   0
   6  -5   6    0.51    1.47   0
   7  -5   6    4.06    1.25   0
   7   5   6    1.89    1.13   0
   8   5   6    0.43    1.16   0
   8  -5   6    1.07    1.33   0
   9  -5   6   -0.01    1.43   0
   9   5   6   -0.18    0.88   0
  10  -5   6    0.94    1.57   0
  10   5   6   -0.47    1.43   0
  11  -5   6    0.20    1.65   0
  11   5   6   -0.33    1.62   0
  10   6  -6   -0.99    1.55   0
  10  -6  -6   -0.01    1.67   0
 -10   6   6    0.29    1.59   0
  -9   6   6    0.53    1.45   0
   9  -6  -6    1.85    1.53   0
   9   6  -6    1.04    1.44   0
   8  -6  -6    1.26    1.42   0
  -8   6   6    0.65    0.99   0
   8   6  -6    0.56    1.37   0
   7  -6  -6    0.82    1.29   0
  -7   6   6    1.27    1.28   0
   7   6  -6    0.41    1.34   0
   6  -6  -6    1.62    0.94   0
  -6   6   6    0.83    0.91   0
   6   6  -6    1.18    1.61   0
   5  -6  -6    2.10    1.28   0
  -5   6   6    1.66    1.21   0
   5   6  -6    2.40    1.29   0
  -4   6   6    0.23    0.86   0
   4  -6  -6    1.07    1.19   0
   4   6  -6   -0.03    1.65   0
   3  -6  -6    2.13    1.25   0
  -3   6   6    3.30    1.27   0
   2  -6  -6   -0.31    1.20   0
  -2   6   6    0.49    1.21   0
  -1   6   6    2.22    1.20   0
   0   6   6    4.66    1.18   0
   1   6   6    0.60    1.19   0
   2   6   6    4.92    0.87   0
   3   6   6    1.36    1.24   0
   4   6   6    0.55    1.25   0
   4  -6   6    1.86    2.30   0
   5   6   6    0.11    1.23   0
   5  -6   6    0.13    1.82   0
   6   6   6    1.43    0.94   0
   6  -6   6    1.60    1.36   0
   6   6   6    2.27    1.20   0
   7   6   6    0.34    1.20   0
   7  -6   6    1.90    1.72   0
   8   6   6    2.04    1.34   0
   8  -6   6    0.28    1.51   0
   9   6   6   -0.47    1.38   0
   9  -6   6    0.04    1.56   0
  10   6   6    0.21    1.10   0
  10  -6   6    0.70    1.68   0
   9  -7  -6   -0.01    1.72   0
  -9   7   6    0.16    1.61   0
   9   7  -6    0.97    2.08   0
   8  -7  -6    0.44    1.59   0
  -8   7   6   -0.59    1.01   0
   8   7  -6    0.43    1.53   0
  -7   7   6    0.78    1.36   0
   7  -7  -6    2.25    1.54   0
   7   7  -6    0.84    1.49   0
   6  -7  -6    1.05    1.43   0
  -6   7   6    0.38    1.40   0
   6   7  -6    0.28    1.72   0
  -5   7   6    0.47    1.29   0
   5  -7  -6   -0.68    1.41   0
   5   7  -6    0.26    1.94   0
   5   7  -6    0.17    2.29   0
  -4   7   6   -0.68    1.28   0
   4  -7  -6    1.14    1.31   0
   3  -7  -6    2.65    1.36   0
  -3   7   6    3.05    1.27   0
  -2   7   6    2.70    1.31   0
  -1   7   6    2.53    1.24   0
   0   7   6   -0.68    1.28   0
   1   7   6   -0.02    1.29   0
   2   7   6    5.50    1.39   0
   3   7   6    2.05    1.00   0
   4   7   6    1.05    1.36   0
   5   7   6    0.34    1.42   0
   5   7   6    1.73    1.26   0
   6   7   6    0.57    1.30   0
   6   7   6    0.94    1.43   0
   6  -7   6    0.42    2.14   0
   7  -7   6    0.68    1.96   0
   7   7   6    3.37    1.42   0
   7   7   6    0.41    1.50   0
   8  -7   6    0.41    2.03   0
   8   7   6    0.22    1.51   0
   8   7   6    1.30    1.67   0
   7   8  -6    0.45    2.17   0
   7  -8  -6    1.81    1.70   0
   7   8  -6    0.35    2.13   0
  -7   8   6    0.94    1.58   0
   6   8  -6    0.48    3.03   0
   6   8  -6    0.49    3.00   0
  -6   8   6    0.16    1.53   0
   6  -8  -6    0.50    1.61   0
  -5   8   6   -0.52    1.50   0
   5  -8  -6    0.61    1.61   0
   4  -8  -6    1.54    1.50   0
  -4   8   6    0.14    1.43   0
  -3   8   6    0.35    1.40   0
  -2   8   6    0.95    1.38   0
  -1   8   6   -0.02    1.41   0
   0   8   6   -0.00    1.36   0
   1   8   6   -0.22    1.37   0
   2   8   6    1.19    1.45   0
   3   8   6   -0.02    1.48   0
   4   8   6   -0.05    1.50   0
   4   8   6   -0.07    1.41   0
   5   8   6    0.04    1.59   0
   5   8   6   -0.21    1.40   0
   6   8   6    0.91    1.65   0
   6   8   6    0.58    1.47   0
   7   8   6   -0.02    1.71   0
   7   8   6    1.11    1.58   0
  -4   9   6   -0.61    1.63   0
  -3   9   6    0.75    1.65   0
  -2   9   6   -0.10    1.65   0
  -1   9   6    0.68    1.56   0
   0   9   6    1.13    1.61   0
   1   9   6   -0.12    1.57   0
   2   9   6    1.90    1.63   0
   3   9   6    0.96    1.70   0
   3   9   6    0.36    1.51   0
   4   9   6    1.05    1.79   0
   4   9   6    0.02    1.58   0
 -13   0   7   -0.16    1.11   0
  13   0  -7    0.73    1.10   0
  12   0  -7   -0.24    1.05   0
 -12   0   7    0.82    1.43   0
 -11   0   7    0.56    1.24   0
  11   0  -7    1.33    1.28   0
 -10   0   7    1.54    1.22   0
  10   0  -7    0.24    1.23   0
  -9   0   7    1.95    1.14   0
   9   0  -7    0.16    1.17   0
  -8   0   7    1.15    0.72   0
   8   0  -7    0.47    0.75   0
  -7   0   7    0.94    1.10   0
   7   0  -7    1.84    1.11   0
  -6   0   7   64.96    1.22   0
   6   0  -7   59.79    1.22   0
  -5   0   7   11.95    0.81   0
   5   0  -7   11.39    1.08   0
   4   0  -7   26.32    0.98   0
  -4   0   7   26.08    0.97   0
   3   0  -7   20.19    1.19   0
  -3   0   7   20.64    1.13   0
   2   0  -7  668.20    3.98   0
  -2   0   7  679.44    4.00   0
   1   0  -7 1290.08    5.56   0
  -1   0   7 1344.50    5.71   0
   0   0   7  155.20    2.18   0
   0   0  -7  149.06    2.16   0
   1   0   7  311.87    2.77   0
   5   0   7    0.78    0.61   0
   6   0   7   15.49    1.13   0
   7   0   7    2.61    0.78   0
   8   0   7    1.72    0.82   0
   9   0   7   -0.21    1.14   0
  10   0   7    0.64    1.27   0
  11   0   7    1.09    1.36   0
  12   0   7   -0.03    1.07   0
 -13   1   7    3.24    1.57   0
  13  -1  -7    4.05    1.62   0
 -13  -1   7    0.17    1.61   0
  13   1  -7    2.27    1.21   0
 -12  -1   7   -1.25    1.02   0
  12  -1  -7    2.01    1.42   0
 -12   1   7    0.48    1.42   0
  12   1  -7   -0.51    1.03   0
 -11  -1   7    2.42    1.31   0
 -11   1   7    1.61    1.30   0
  11  -1  -7    1.71    1.34   0
  11   1  -7    2.58    1.33   0
 -10  -1   7    1.48    1.18   0
  10  -1  -7    1.92    1.28   0
  10   1  -7    3.17    0.85   0
 -10   1   7    2.82    1.22   0
  -9  -1   7   -0.37    0.82   0
  -9   1   7    0.91    0.79   0
   9  -1  -7    0.11    1.15   0
   9   1  -7   -0.27    0.85   0
  -8  -1   7    4.85    1.08   0
   8  -1  -7    4.65    1.13   0
  -8   1   7    4.09    0.75   0
   8   1  -7    3.59    1.11   0
  -7   1   7   54.12    1.36   0
   7  -1  -7   52.48    1.39   0
   7   1  -7   56.01    1.46   0
  -7  -1   7   51.88    1.19   0
  -6   1   7   87.18    1.57   0
   6  -1  -7   85.13    1.35   0
  -6  -1   7   83.70    1.58   0
   6   1  -7   90.87    1.64   0
  -5   1   7   92.77    1.52   0
  -5  -1   7   94.79    1.59   0
   5  -1  -7   98.73    1.58   0
   5   1  -7   94.31    1.65   0
  -4   1   7    8.64    1.04   0
  -4  -1   7    8.72    0.80   0
   4  -1  -7    8.36    0.77   0
   4   1  -7    8.44    1.07   0
   3  -1  -7    4.17    0.81   0
   3   1  -7    5.27    1.03   0
  -3   1   7    4.11    0.79   0
  -3  -1   7    4.08    1.01   0
   2   1  -7  866.04    4.73   0
   2  -1  -7  865.47    4.32   0
  -2   1   7  806.01    4.09   0
  -2  -1   7  830.62    4.61   0
   1  -1  -7   36.63    1.36   0
   1   1  -7   34.47    1.41   0
  -1   1   7   35.81    1.35   0
  -1  -1   7   32.91    1.36   0
   0  -1  -7   72.32    1.64   0
   0   1   7   69.18    1.42   0
   0  -1   7   75.23    1.75   0
   0   1  -7   68.35    1.74   0
   1  -1   7   28.94    1.32   0
   1   1   7   31.31    1.31   0
   2   1   7   29.03    1.06   0
   4  -1   7    6.42    0.97   0
   5  -1   7   -0.48    0.65   0
   6  -1   7   10.50    0.84   0
   6   1   7   11.64    1.06   0
   7   1   7    0.50    0.99   0
   7  -1   7    1.24    0.70   0
   8  -1   7    0.86    1.07   0
   8   1   7    0.29    1.08   0
   9  -1   7    0.65    1.14   0
   9   1   7   -0.18    0.78   0
  10   1   7    2.58    1.27   0
  10  -1   7    0.88    1.29   0
  11   1   7    2.19    1.36   0
  11  -1   7    0.48    1.39   0
  12  -1   7    1.65    1.46   0
  12   1   7   -0.03    1.42   0
  13   2  -7    0.85    1.59   0
 -12  -2   7   -0.15    1.00   0
 -12   2   7   -0.46    1.49   0
  12  -2  -7   -0.15    1.06   0
  12   2  -7    0.04    1.46   0
 -11   2   7   -0.14    1.33   0
 -11  -2   7    0.33    0.94   0
  11  -2  -7   -0.34    1.35   0
  11   2  -7    0.45    1.30   0
 -10   2   7    1.39    1.23   0
  10  -2  -7    1.49    0.93   0
 -10  -2   7   -0.41    1.13   0
  10   2  -7    0.02    1.17   0
   9  -2  -7    3.19    1.18   0
  -9  -2   7    3.35    1.14   0
   9   2  -7    2.83    0.87   0
  -9   2   7    3.35    1.16   0
  -8  -2   7    2.20    1.11   0
   8  -2  -7    2.85    1.15   0
  -8   2   7    2.83    1.15   0
   8   2  -7    1.72    1.06   0
  -7  -2   7    3.02    1.03   0
  -7   2   7    1.69    0.77   0
   7  -2  -7    2.93    1.08   0
   7   2  -7    2.28    1.06   0
  -6  -2   7   98.38    1.65   0
  -6   2   7   97.03    1.63   0
   6  -2  -7  100.58    1.65   0
   6   2  -7   98.55    1.66   0
  -5   2   7   16.87    1.15   0
   5  -2  -7   15.22    1.18   0
   5   2  -7   14.72    0.88   0
  -5  -2   7   15.45    0.87   0
   4  -2  -7   39.48    1.26   0
  -4  -2   7   39.73    1.33   0
   4   2  -7   41.15    1.36   0
  -4   2   7   42.67    1.31   0
   3   2  -7   69.06    1.66   0
   3  -2  -7   74.29    1.54   0
  -3  -2   7   69.93    1.60   0
  -3   2   7   69.57    1.52   0
  -2  -2   7  176.68    2.49   0
   2  -2  -7  171.40    1.91   0
   2   2  -7  177.61    2.57   0
  -2   2   7  183.69    2.10   0
   1   2  -7  731.42    5.16   0
   1  -2  -7  706.35    3.76   0
  -1  -2   7  699.19    4.92   0
  -1   2   7  739.46    3.88   0
   0   2   7   69.99    1.59   0
   0  -2   7   72.85    1.89   0
   0  -2  -7   70.33    1.38   0
   1  -2   7  202.21    2.95   0
   1   2   7  196.93    2.18   0
   2   2   7   -3.09    1.07   0
   3  -2   7    6.00    0.91   0
   4  -2   7   19.25    0.90   0
   5  -2   7    3.31    0.96   0
   6  -2   7    0.69    0.94   0
   6   2   7    0.32    0.68   0
   7  -2   7    3.11    1.04   0
   7   2   7    2.48    1.02   0
   8  -2   7    0.54    1.01   0
   8   2   7    0.61    0.75   0
   9   2   7    2.34    1.18   0
   9  -2   7    0.06    0.86   0
  10   2   7    0.73    1.23   0
  10  -2   7   -0.20    1.32   0
  11   2   7   -0.35    1.31   0
  11  -2   7    1.07    1.33   0
  12  -2   7   -0.30    1.06   0
  12   2   7    0.35    1.46   0
 -12  -3   7   -0.47    0.99   0
 -12   3   7    1.18    1.58   0
  12  -3  -7    0.62    1.58   0
  12   3  -7    1.13    1.54   0
 -11   3   7    2.38    1.43   0
  11  -3  -7    3.91    1.48   0
 -11  -3   7    0.50    1.37   0
  11   3  -7    1.66    1.02   0
 -10   3   7    1.14    1.31   0
  10  -3  -7   -0.31    0.94   0
  10   3  -7   -1.36    1.35   0
 -10  -3   7    2.28    1.25   0
  -9  -3   7    0.75    1.18   0
   9  -3  -7    0.44    0.88   0
   9   3  -7   -0.37    0.87   0
  -9   3   7    0.04    0.86   0
  -8  -3   7    5.35    1.17   0
   8   3  -7    6.76    1.21   0
   8  -3  -7    6.91    1.24   0
  -8   3   7    6.56    0.88   0
  -7   3   7   13.91    1.21   0
   7  -3  -7   13.19    1.21   0
  -7  -3   7   13.46    1.16   0
   7   3  -7   13.36    1.23   0
  -6   3   7   56.86    1.22   0
   6  -3  -7   57.61    1.49   0
  -6  -3   7   57.38    1.49   0
   6   3  -7   56.18    1.53   0
  -5   3   7   28.50    1.29   0
  -5  -3   7   27.58    1.29   0
   5  -3  -7   31.75    1.04   0
   5   3  -7   25.22    1.08   0
  -4  -3   7    2.01    1.00   0
   4  -3  -7    2.58    0.76   0
   4   3  -7    2.07    1.04   0
  -4   3   7    2.10    1.09   0
   3  -3  -7   12.87    1.12   0
   3   3  -7   12.46    1.18   0
  -3   3   7   12.26    1.14   0
  -3  -3   7   12.35    1.35   0
   2  -3  -7  118.61    1.83   0
   2   3  -7  119.76    2.61   0
  -2   3   7  125.31    1.81   0
  -2  -3   7  120.81    2.47   0
   1  -3  -7   45.20    1.43   0
  -1  -3   7   45.67    1.99   0
   1   3  -7   45.61    2.04   0
  -1   3   7   49.28    1.43   0
   0   3   7    1.07    1.08   0
   0  -3   7    1.42    1.53   0
   0  -3  -7    1.62    1.06   0
   1  -3   7   11.36    1.51   0
   1   3   7   10.37    0.83   0
   2  -3   7   15.82    1.50   0
   2   3   7   14.97    1.14   0
   2  -3   7   14.74    1.36   0
   3  -3   7    2.45    1.14   0
   3   3   7    2.29    1.03   0
   4  -3   7   15.57    1.20   0
   5  -3   7   -0.62    1.04   0
   6  -3   7    1.66    1.03   0
   6   3   7    2.86    1.03   0
   7   3   7    0.49    1.08   0
   7  -3   7    0.22    1.13   0
   8   3   7   -0.90    1.10   0
   8  -3   7   -0.17    1.17   0
   9  -3   7    0.96    1.22   0
   9   3   7    1.14    1.23   0
  10   3   7    1.55    0.94   0
  10  -3   7    2.07    1.37   0
  11   3   7    1.32    0.99   0
  11  -3   7    1.47    1.46   0
  12   3   7   -0.43    1.15   0
  12  -3   7    1.74    1.09   0
 -12   4   7   -1.35    1.54   0
  12  -4  -7   -0.77    1.12   0
  12   4  -7    0.13    1.63   0
  11  -4  -7    0.76    1.03   0
 -11   4   7    0.53    1.45   0
  11   4  -7   -0.05    1.08   0
 -10   4   7    0.71    0.89   0
  10   4  -7    0.21    1.36   0
  10  -4  -7    0.53    1.39   0
 -10  -4   7    0.71    1.29   0
  -9  -4   7    0.77    1.27   0
   9   4  -7    0.74    0.92   0
   9  -4  -7    0.93    0.98   0
  -9   4   7    0.86    1.28   0
   8  -4  -7    1.23    1.20   0
  -8  -4   7    1.52    1.23   0
  -8   4   7    0.32    1.21   0
   8   4  -7    1.81    1.21   0
  -7  -4   7    0.32    1.07   0
  -7   4   7    0.39    1.17   0
   7  -4  -7   -0.12    0.87   0
   7   4  -7    0.64    1.12   0
  -6   4   7   40.27    1.36   0
   6  -4  -7   36.51    1.37   0
  -6  -4   7   36.78    1.37   0
   6   4  -7   36.96    1.43   0
  -5   4   7    3.38    0.79   0
   5  -4  -7    4.34    1.20   0
  -5  -4   7    3.62    1.33   0
   5   4  -7    3.88    1.12   0
   4  -4  -7    4.77    0.80   0
  -4  -4   7    4.45    1.25   0
   4   4  -7    5.73    1.14   0
  -4   4   7    5.84    1.07   0
   3  -4  -7    6.02    1.12   0
   3   4  -7    5.90    1.38   0
  -3   4   7    5.91    1.04   0
  -3  -4   7    5.41    1.10   0
   2  -4  -7   43.07    1.32   0
   2   4  -7   42.15    2.13   0
  -2   4   7   45.80    1.34   0
  -2  -4   7   41.97    2.08   0
   1  -4  -7  200.59    1.99   0
  -1   4   7  206.83    2.17   0
   0   4   7   15.54    1.17   0
   1   4   7   14.55    0.84   0
   2   4   7    0.23    1.03   0
   2  -4   7    0.35    1.50   0
   2  -4   7   -0.14    1.42   0
   3   4   7    0.42    1.11   0
   3  -4   7   -0.01    0.99   0
   4  -4   7    1.16    1.27   0
   4   4   7    2.04    1.15   0
   5  -4   7   -0.07    1.24   0
   6  -4   7   -0.46    1.09   0
   6   4   7   -0.23    0.78   0
   7   4   7    1.14    1.15   0
   7  -4   7    1.17    1.16   0
   8   4   7    0.37    0.87   0
   8  -4   7    0.47    1.22   0
   9  -4   7    0.61    1.27   0
   9   4   7    1.28    1.27   0
  10  -4   7    0.51    1.46   0
  10   4   7    1.74    1.32   0
  11  -4   7    0.18    1.53   0
  11   4   7    1.38    1.50   0
 -11   5   7    0.80    1.60   0
  11  -5  -7   -0.13    1.64   0
  11   5  -7   -0.45    1.58   0
 -10   5   7    2.02    1.41   0
  10  -5  -7    0.96    1.08   0
  10   5  -7    0.08    1.52   0
   9  -5  -7   -0.13    1.43   0
  -9   5   7    0.11    1.34   0
   9   5  -7    0.95    1.34   0
   8  -5  -7    0.40    1.30   0
  -8   5   7   -1.05    1.29   0
   8   5  -7    0.37    1.29   0
   7  -5  -7   13.04    0.98   0
  -7   5   7   12.63    0.99   0
   7   5  -7   12.25    1.39   0
  -6   5   7   11.39    0.96   0
   6  -5  -7   10.39    1.26   0
   6   5  -7   11.92    1.31   0
  -5   5   7    3.57    1.16   0
   5  -5  -7    4.45    1.19   0
   5   5  -7    3.42    1.22   0
   4  -5  -7    2.06    0.82   0
   4   5  -7    1.83    1.50   0
  -4   5   7    1.87    1.07   0
   3  -5  -7   -0.03    0.77   0
   3   5  -7    0.40    1.85   0
  -3   5   7   -0.65    0.75   0
   2  -5  -7   61.07    1.28   0
  -2   5   7   60.75    1.29   0
  -1   5   7    9.44    1.15   0
   1  -5  -7    9.32    1.09   0
   0   5   7    5.08    1.07   0
   1   5   7    3.67    1.13   0
   2   5   7    7.42    1.16   0
   3   5   7    8.40    1.21   0
   3  -5   7    6.66    2.05   0
   3  -5   7    6.74    2.20   0
   4  -5   7    1.45    1.46   0
   4   5   7    2.39    1.13   0
   5  -5   7    0.68    1.46   0
   5   5   7    0.09    1.20   0
   6   5   7    0.10    1.11   0
   6  -5   7   -0.13    1.21   0
   7  -5   7    0.06    1.27   0
   7   5   7    0.80    0.84   0
   8   5   7    2.62    1.29   0
   8  -5   7    0.71    1.37   0
   9  -5   7    0.19    1.43   0
   9   5   7    0.95    0.93   0
  10  -5   7   -0.40    1.04   0
  10   5   7    0.73    1.49   0
 -10   6   7    0.31    1.10   0
  10  -6  -7    0.49    1.68   0
  10   6  -7    0.65    1.66   0
   9  -6  -7    1.74    1.54   0
   9   6  -7    0.32    1.48   0
  -9   6   7    1.60    1.45   0
   8  -6  -7    0.24    1.44   0
  -8   6   7    1.84    1.38   0
   8   6  -7    0.57    1.42   0
   7  -6  -7    0.31    1.35   0
  -7   6   7    0.14    1.33   0
   7   6  -7   -0.15    1.67   0
   6  -6  -7    8.26    1.04   0
  -6   6   7    9.95    1.35   0
   6   6  -7    9.28    1.45   0
   5  -6  -7    1.03    1.29   0
  -5   6   7    0.25    1.25   0
   5   6  -7    0.56    1.56   0
   4   6  -7    0.58    2.05   0
  -4   6   7    0.46    1.09   0
   4  -6  -7    1.49    1.24   0
   3  -6  -7    1.78    1.24   0
  -3   6   7    1.23    1.19   0
   2  -6  -7   10.33    0.94   0
  -2   6   7   11.08    1.34   0
  -1   6   7   29.71    1.42   0
   0   6   7    2.11    0.88   0
   1   6   7    1.24    1.24   0
   2   6   7    1.43    1.27   0
   3   6   7   -0.15    1.18   0
   4   6   7    0.78    1.23   0
   5   6   7    1.10    1.28   0
   5  -6   7    0.46    1.55   0
   6   6   7   -0.24    0.98   0
   6   6   7    0.34    1.21   0
   6  -6   7    0.22    1.65   0
   7   6   7   -0.35    1.04   0
   7   6   7   -0.39    1.38   0
   7  -6   7   -0.04    1.49   0
   8  -6   7    0.37    1.49   0
   8   6   7    0.31    1.38   0
   9   6   7    1.47    1.08   0
   9  -6   7   -0.74    1.60   0
   9   7  -7    0.58    1.69   0
   8  -7  -7    1.58    1.63   0
  -8   7   7    1.21    1.50   0
   8   7  -7    0.97    1.95   0
   7  -7  -7    1.47    1.60   0
  -7   7   7    2.03    1.50   0
   7   7  -7    0.71    1.90   0
   6  -7  -7    2.33    1.48   0
  -6   7   7    1.68    1.43   0
   6   7  -7    2.04    1.80   0
   5   7  -7    0.58    2.55   0
  -5   7   7    1.15    0.99   0
   5   7  -7    0.78    2.70   0
   5  -7  -7    0.42    1.42   0
   4  -7  -7   -0.49    1.40   0
  -4   7   7    0.68    1.33   0
  -3   7   7    0.86    1.27   0
   3  -7  -7    1.60    1.34   0
  -2   7   7    8.84    1.33   0
  -1   7   7    2.73    1.33   0
   0   7   7    0.19    1.26   0
   1   7   7    0.50    1.23   0
   2   7   7    1.64    1.30   0
   3   7   7    1.25    1.33   0
   4   7   7    1.02    1.37   0
   5   7   7    1.00    1.00   0
   5   7   7    0.37    1.30   0
   6   7   7   -0.61    1.53   0
   6  -7   7    0.53    2.40   0
   6   7   7    0.39    1.34   0
   7  -7   7   -0.35    2.31   0
   7   7   7   -0.26    1.16   0
   7   7   7    0.79    1.43   0
   8   7   7    0.26    1.67   0
   8   7   7    0.13    1.51   0
   8  -7   7    0.16    2.14   0
   7  -8  -7    0.60    1.73   0
   7   8  -7    0.21    2.55   0
   7   8  -7    0.35    2.45   0
  -7   8   7    0.12    1.65   0
   6  -8  -7    3.40    1.66   0
  -6   8   7    3.23    1.59   0
   5  -8  -7    0.97    1.52   0
  -5   8   7    0.60    1.46   0
  -4   8   7    0.03    1.44   0
   4  -8  -7   -0.46    1.55   0
  -3   8   7   -0.01    1.49   0
  -2   8   7   -0.23    1.43   0
  -1   8   7    4.61    1.50   0
   0   8   7    1.78    1.41   0
   1   8   7    1.18    1.44   0
   2   8   7    0.19    1.47   0
   3   8   7   -1.26    1.51   0
   4   8   7   -0.02    1.62   0
   5   8   7   -0.28    1.61   0
   5   8   7   -0.60    1.44   0
   6   8   7   -0.35    1.17   0
   6   8   7    0.95    1.48   0
  -4   9   7    0.65    1.70   0
  -3   9   7    1.61    1.70   0
  -2   9   7    0.41    1.62   0
  -1   9   7    1.33    1.65   0
   0   9   7    0.24    1.59   0
   1   9   7    0.75    1.65   0
   2   9   7    0.55    1.70   0
   3   9   7   -0.00    1.74   0
 -13   0   8    0.82    1.62   0
  13   0  -8    0.89    1.65   0
  12   0  -8   -0.62    1.08   0
 -12   0   8    2.16    1.43   0
 -11   0   8    0.81    1.31   0
  11   0  -8   -0.45    1.38   0
 -10   0   8   -0.90    1.25   0
  10   0  -8   -1.68    1.32   0
   9   0  -8    6.41    1.24   0
  -9   0   8    7.82    0.89   0
   8   0  -8    4.12    1.11   0
  -8   0   8    2.06    1.09   0
  -7   0   8   32.93    1.04   0
   7   0  -8   32.81    1.05   0
  -6   0   8   74.34    1.33   0
   6   0  -8   76.53    1.61   0
  -5   0   8  322.75    2.56   0
   5   0  -8  327.29    2.54   0
  -4   0   8   25.37    1.17   0
   4   0  -8   24.28    0.96   0
   3   0  -8    8.15    1.10   0
  -3   0   8    7.57    0.78   0
   2   0  -8  236.65    2.42   0
  -2   0   8  230.46    2.28   0
  -1   0   8   81.54    1.51   0
   1   0  -8   80.71    1.51   0
   0   0   8  179.82    2.20   0
   0   0  -8  179.98    2.21   0
   1   0   8   18.14    1.16   0
   2   0   8   37.85    1.12   0
   5   0   8    0.31    0.94   0
   6   0   8    4.98    0.74   0
   7   0   8    8.20    1.07   0
   8   0   8   -0.08    0.77   0
   9   0   8    2.23    1.19   0
  10   0   8   -0.49    1.32   0
  11   0   8    1.59    1.36   0
  12   0   8    0.64    1.49   0
  13  -1  -8    0.97    1.14   0
  13   1  -8    0.79    1.18   0
 -12  -1   8    0.42    1.02   0
 -12   1   8   -1.58    1.40   0
  12  -1  -8   -0.25    1.47   0
  12   1  -8   -0.31    1.07   0
 -11   1   8    1.24    1.37   0
  11  -1  -8    1.15    1.37   0
  11   1  -8    1.10    1.39   0
 -11  -1   8   -1.23    1.34   0
 -10   1   8    1.72    1.23   0
  10  -1  -8    1.23    1.24   0
 -10  -1   8    1.74    1.26   0
  10   1  -8    0.76    1.25   0
  -9  -1   8    1.15    1.20   0
   9  -1  -8    1.13    1.17   0
   9   1  -8    2.16    0.87   0
  -9   1   8    1.87    1.15   0
  -8  -1   8    9.70    0.89   0
   8  -1  -8    9.81    1.22   0
  -8   1   8    9.65    1.17   0
   8   1  -8   10.49    1.15   0
  -7   1   8   54.16    1.40   0
   7  -1  -8   52.44    1.39   0
   7   1  -8   53.21    1.45   0
  -7  -1   8   54.28    1.42   0
  -6   1   8   23.38    0.99   0
   6  -1  -8   25.02    1.29   0
  -6  -1   8   25.92    1.27   0
   6   1  -8   24.53    0.94   0
  -5  -1   8   77.31    1.54   0
  -5   1   8   76.94    1.27   0
   5  -1  -8   74.92    1.49   0
   5   1  -8   72.87    1.31   0
  -4  -1   8   60.64    1.45   0
   4  -1  -8   64.03    1.45   0
   4   1  -8   63.67    1.49   0
  -4   1   8   58.25    1.17   0
  -3  -1   8  173.98    2.14   0
   3  -1  -8  186.71    2.10   0
   3   1  -8  179.66    2.17   0
  -3   1   8  169.95    1.89   0
   2  -1  -8  233.28    2.20   0
   2   1  -8  245.93    2.68   0
  -2   1   8  245.56    2.39   0
  -2  -1   8  236.31    2.42   0
   1  -1  -8    0.28    0.70   0
   1   1  -8    0.46    1.01   0
  -1   1   8    0.65    1.00   0
  -1  -1   8    0.78    1.02   0
   0   1   8  210.95    2.24   0
   0  -1   8  219.02    2.55   0
   0  -1  -8  206.58    2.10   0
   1   1   8   43.83    1.16   0
   1  -1   8   47.17    1.52   0
   2   1   8   77.23    1.57   0
   2  -1   8   79.12    1.69   0
   5  -1   8   22.56    1.11   0
   6   1   8    1.15    0.98   0
   6  -1   8    0.69    0.95   0
   7   1   8    0.46    0.72   0
   7  -1   8   -0.04    1.03   0
   8   1   8    6.29    1.14   0
   8  -1   8    4.77    1.09   0
   9  -1   8    0.77    1.13   0
   9   1   8    1.80    1.21   0
  10  -1   8    3.28    1.26   0
  10   1   8    2.46    1.27   0
  11   1   8    2.41    1.00   0
  11  -1   8    4.79    1.38   0
  12  -1   8   -0.17    1.12   0
  12   1   8    0.63    1.07   0
 -12   2   8    0.62    1.08   0
  12  -2  -8    0.58    1.53   0
 -12  -2   8    0.83    1.44   0
  12   2  -8    0.33    1.49   0
 -11  -2   8    0.86    0.97   0
 -11   2   8    0.27    1.40   0
  11  -2  -8   -0.26    1.39   0
  11   2  -8    0.34    1.36   0
 -10  -2   8    3.33    1.25   0
  10  -2  -8    3.22    0.92   0
 -10   2   8    3.94    0.94   0
  10   2  -8    4.29    0.95   0
   9  -2  -8    0.56    0.85   0
  -9  -2   8    1.52    1.14   0
   9   2  -8    2.00    1.17   0
  -9   2   8    1.15    1.18   0
  -8  -2   8    0.22    0.80   0
   8  -2  -8    0.30    1.13   0
  -8   2   8    0.06    1.15   0
   8   2  -8    0.41    0.73   0
  -7  -2   8    2.50    1.06   0
  -7   2   8    3.59    1.06   0
   7  -2  -8    2.29    1.07   0
   7   2  -8    2.73    1.10   0
  -6   2   8   25.65    1.26   0
   6  -2  -8   23.79    1.30   0
   6   2  -8   24.86    1.29   0
  -6  -2   8   26.27    1.27   0
  -5   2   8  221.18    2.13   0
   5  -2  -8  217.87    2.17   0
   5   2  -8  202.64    2.26   0
  -5  -2   8  210.25    2.23   0
   4  -2  -8   25.28    1.22   0
  -4  -2   8   25.23    1.19   0
   4   2  -8   23.67    1.23   0
  -4   2   8   28.76    1.26   0
   3  -2  -8    5.56    1.05   0
  -3  -2   8    5.56    0.76   0
   3   2  -8    6.19    1.03   0
  -3   2   8    6.19    0.73   0
   2  -2  -8   64.60    1.26   0
   2   2  -8   70.79    1.73   0
  -2   2   8   74.28    1.49   0
  -2  -2   8   69.93    1.84   0
   1   2  -8    0.39    0.99   0
   1  -2  -8    1.13    1.07   0
  -1   2   8    0.55    1.07   0
  -1  -2   8    1.09    1.19   0
   0   2   8   81.63    1.58   0
   0  -2   8   69.01    1.79   0
   0  -2  -8   68.11    1.55   0
   1   2   8   21.92    0.92   0
   1  -2   8   21.20    1.23   0
   2  -2   8    2.08    0.96   0
   2   2   8    1.66    0.96   0
   3   2   8    7.29    1.01   0
   4  -2   8    0.58    0.95   0
   5  -2   8    1.12    0.97   0
   6  -2   8    3.57    0.98   0
   6   2   8    3.29    0.73   0
   7   2   8    6.74    1.09   0
   7  -2   8    7.04    0.85   0
   8  -2   8    0.86    1.08   0
   8   2   8    0.87    0.79   0
   9  -2   8    0.82    0.81   0
   9   2   8    0.46    0.85   0
  10   2   8    0.86    1.25   0
  10  -2   8    0.29    1.23   0
  11   2   8    1.59    0.99   0
  11  -2   8    1.66    1.09   0
  12   2   8    0.96    1.12   0
  12  -2   8    0.39    1.59   0
 -12   3   8    0.18    1.55   0
  12  -3  -8    0.72    1.61   0
  12   3  -8    1.27    1.56   0
 -12  -3   8   -0.15    1.53   0
 -11  -3   8   -0.38    1.36   0
 -11   3   8   -0.55    1.47   0
  11  -3  -8    0.39    1.54   0
  11   3  -8   -1.08    1.43   0
  10  -3  -8    0.98    0.93   0
 -10  -3   8    0.16    1.29   0
  10   3  -8   -0.26    1.29   0
 -10   3   8    0.91    1.33   0
  -9  -3   8    2.23    1.21   0
   9  -3  -8    2.69    0.96   0
  -9   3   8    2.61    0.94   0
   9   3  -8    2.65    1.25   0
   8  -3  -8   12.90    1.31   0
  -8   3   8   12.66    1.27   0
   8   3  -8   12.72    1.27   0
  -8  -3   8   11.51    1.25   0
  -7   3   8   15.59    0.95   0
   7  -3  -8   16.96    0.98   0
  -7  -3   8   16.95    1.25   0
   7   3  -8   15.56    1.23   0
  -6   3   8    8.94    0.87   0
  -6  -3   8    8.71    1.12   0
   6  -3  -8   10.14    0.90   0
   6   3  -8    9.24    1.15   0
   5  -3  -8   80.69    1.61   0
  -5  -3   8   78.13    1.69   0
   5   3  -8   81.97    1.73   0
  -5   3   8   77.00    1.32   0
   4  -3  -8    2.90    1.14   0
   4   3  -8    3.68    1.12   0
  -4   3   8    3.66    1.13   0
  -4  -3   8    3.05    1.06   0
   3  -3  -8  125.84    1.81   0
   3   3  -8  121.95    2.18   0
  -3  -3   8  125.32    2.27   0
  -3   3   8  130.28    1.84   0
   2  -3  -8  200.97    1.93   0
   2   3  -8  207.49    3.11   0
  -2  -3   8  205.65    2.97   0
  -2   3   8  210.32    2.13   0
   1  -3  -8   23.58    1.23   0
  -1  -3   8   22.26    1.60   0
   1   3  -8   22.90    1.68   0
  -1   3   8   22.65    1.24   0
   0   3   8   81.15    1.58   0
   0  -3   8   79.44    2.30   0
   1   3   8   45.38    1.32   0
   1  -3   8   45.87    1.94   0
   2  -3   8   15.06    1.28   0
   2  -3   8   14.44    1.33   0
   2   3   8   15.98    0.90   0
   3   3   8    9.91    1.15   0
   3  -3   8    9.26    1.09   0
   4  -3   8    3.23    1.06   0
   5  -3   8   13.15    1.17   0
   6  -3   8    0.59    1.06   0
   7  -3   8   -0.02    1.10   0
   7   3   8    0.72    1.12   0
   8   3   8    3.71    1.18   0
   8  -3   8    2.08    1.17   0
   9   3   8    0.32    1.24   0
   9  -3   8   -1.04    1.21   0
  10   3   8    0.04    1.34   0
  10  -3   8    1.38    1.39   0
  11   3   8    2.53    1.45   0
  11  -3   8    2.45    1.51   0
 -11   4   8    0.60    1.55   0
  11  -4  -8   -0.63    1.59   0
 -11  -4   8    0.85    1.48   0
  11   4  -8    1.29    1.53   0
 -10  -4   8    2.59    1.35   0
  10  -4  -8    2.52    1.42   0
  10   4  -8    1.79    1.36   0
 -10   4   8    1.60    1.02   0
  -9  -4   8    0.32    0.88   0
   9  -4  -8    1.34    1.33   0
  -9   4   8    0.94    1.22   0
   9   4  -8    1.04    1.35   0
   8  -4  -8    0.80    1.33   0
  -8   4   8   -0.31    0.87   0
   8   4  -8    0.21    1.19   0
  -8  -4   8   -0.25    1.20   0
  -7   4   8    5.63    1.24   0
   7  -4  -8    4.23    0.93   0
  -7  -4   8    5.39    1.17   0
   7   4  -8    6.48    1.21   0
  -6   4   8   10.30    1.27   0
  -6  -4   8   10.32    1.25   0
   6  -4  -8   11.91    1.29   0
   6   4  -8    9.66    1.25   0
  -5   4   8  105.75    1.49   0
  -5  -4   8  105.58    1.93   0
   5  -4  -8  115.66    1.79   0
   5   4  -8  110.38    2.18   0
   4  -4  -8    7.21    1.19   0
   4   4  -8    4.86    1.15   0
  -4  -4   8    5.54    1.08   0
  -4   4   8    5.52    1.17   0
   3  -4  -8   -0.82    1.11   0
   3   4  -8    0.56    1.33   0
  -3  -4   8    0.41    1.21   0
  -3   4   8    1.47    0.76   0
   2  -4  -8   36.88    1.35   0
   2   4  -8   34.16    1.90   0
  -2  -4   8   34.16    1.96   0
  -2   4   8   34.58    1.05   0
   1  -4  -8    0.76    0.79   0
  -1   4   8    0.23    1.11   0
  -1  -4   8    0.03    1.56   0
   0   4   8   22.77    0.93   0
   1  -4   8    0.57    1.58   0
   1   4   8   -0.08    1.13   0
   1  -4   8    0.73    1.80   0
   2  -4   8    0.94    1.22   0
   2   4   8    0.60    0.77   0
   2  -4   8    0.86    1.30   0
   3  -4   8    8.17    1.50   0
   3  -4   8    7.75    1.40   0
   3   4   8    8.47    1.18   0
   4   4   8    0.67    1.10   0
   4  -4   8   -0.09    1.03   0
   5   4   8    0.69    0.83   0
   5  -4   8    1.06    1.35   0
   6  -4   8    0.15    1.16   0
   7   4   8    1.09    0.79   0
   7  -4   8    1.21    1.23   0
   8   4   8    0.71    0.86   0
   8  -4   8    1.29    1.23   0
   9   4   8    0.39    0.96   0
   9  -4   8    0.17    1.37   0
  10  -4   8    1.12    1.48   0
  10   4   8   -1.69    1.39   0
  11  -4   8    0.30    1.64   0
  11   4   8    0.87    1.10   0
 -11   5   8    0.20    1.58   0
  11  -5  -8   -0.14    1.67   0
  11   5  -8    0.24    1.61   0
  10  -5  -8    0.95    1.56   0
  10   5  -8   -0.55    1.49   0
 -10   5   8    0.42    1.50   0
   9  -5  -8   -0.05    0.97   0
  -9   5   8   -0.14    1.34   0
   9   5  -8    0.17    1.47   0
   8  -5  -8    1.06    0.89   0
  -8   5   8    1.37    1.23   0
   8   5  -8    0.92    1.28   0
   7  -5  -8    8.86    1.30   0
  -7   5   8    7.97    0.98   0
   7   5  -8    9.19    1.61   0
  -6   5   8    2.14    0.89   0
   6  -5  -8    3.36    0.88   0
   6   5  -8    3.24    1.31   0
  -5   5   8   14.05    1.24   0
   5  -5  -8   13.73    0.94   0
   5   5  -8   13.21    1.40   0
   4   5  -8   13.42    1.66   0
   4  -5  -8   14.19    0.92   0
  -4   5   8   13.97    0.88   0
   3  -5  -8   21.53    1.27   0
  -3   5   8   23.12    1.24   0
   3   5  -8   21.71    2.14   0
   2  -5  -8   26.80    1.33   0
  -2   5   8   26.39    0.99   0
  -1   5   8    0.12    1.09   0
   1  -5  -8    2.49    1.17   0
   0   5   8   13.32    1.21   0
   1   5   8    5.48    1.18   0
   2   5   8    1.98    1.15   0
   3   5   8    0.99    1.11   0
   3  -5   8    0.29    1.84   0
   3  -5   8   -0.02    1.80   0
   4   5   8    4.81    1.09   0
   4  -5   8    3.89    1.45   0
   5   5   8    0.43    0.88   0
   5  -5   8    1.59    1.47   0
   6  -5   8    0.01    1.20   0
   6   5   8   -0.61    0.78   0
   6   5   8    0.70    1.22   0
   7  -5   8    0.15    1.33   0
   7   5   8    1.16    1.22   0
   8  -5   8    0.31    1.41   0
   8   5   8    1.12    1.26   0
   9   5   8   -1.02    1.35   0
   9  -5   8    0.44    1.50   0
  10  -5   8   -0.04    1.58   0
  10   5   8    2.40    1.52   0
 -10   6   8    0.31    1.18   0
  10  -6  -8   -0.14    1.24   0
  10   6  -8   -0.22    1.64   0
   9  -6  -8    0.44    1.57   0
   9   6  -8    0.91    1.52   0
  -9   6   8    0.89    1.53   0
   8  -6  -8    0.55    1.46   0
  -8   6   8    0.04    1.40   0
   8   6  -8    0.54    1.79   0
   7  -6  -8    4.27    1.40   0
  -7   6   8    3.72    0.98   0
   7   6  -8    3.94    1.39   0
   6  -6  -8    3.97    0.99   0
  -6   6   8    4.32    1.36   0
   6   6  -8    5.04    1.43   0
   5  -6  -8   24.28    1.15   0
  -5   6   8   26.43    1.47   0
   5   6  -8   23.94    2.01   0
   4  -6  -8    0.49    0.90   0
   4   6  -8    0.60    2.27   0
  -4   6   8    0.90    0.84   0
   3  -6  -8   -0.11    1.23   0
  -3   6   8   -0.19    1.18   0
  -2   6   8   13.58    1.34   0
   2  -6  -8   11.30    1.32   0
  -1   6   8   -0.06    0.82   0
   0   6   8    2.93    1.24   0
   1   6   8   -0.18    0.82   0
   2   6   8    0.34    1.18   0
   3   6   8    0.54    0.87   0
   4   6   8    1.12    1.24   0
   5   6   8    0.98    1.26   0
   5  -6   8    0.77    1.57   0
   6   6   8    1.09    0.92   0
   6   6   8   -0.58    1.27   0
   6  -6   8   -0.05    1.70   0
   7   6   8    0.81    1.25   0
   7  -6   8    0.66    1.49   0
   7   6   8    0.55    1.00   0
   8   6   8    0.80    1.38   0
   8  -6   8    0.47    1.59   0
   8   6   8    0.57    1.50   0
   9   6   8    0.60    1.52   0
   9  -6   8    0.90    2.09   0
   9   6   8   -0.22    1.14   0
   8  -7  -8    0.69    1.16   0
   8   7  -8   -0.05    1.63   0
  -8   7   8    1.03    1.58   0
   7  -7  -8    0.85    1.15   0
  -7   7   8    1.47    1.08   0
   7   7  -8    1.78    1.95   0
   6  -7  -8    1.25    1.43   0
  -6   7   8    1.64    1.43   0
   6   7  -8    0.99    2.15   0
   5  -7  -8    4.21    1.48   0
  -5   7   8    2.57    1.03   0
   4  -7  -8    3.60    1.37   0
  -4   7   8    1.71    1.32   0
  -3   7   8    4.18    1.38   0
   3  -7  -8    4.65    1.39   0
  -2   7   8    6.68    1.01   0
  -1   7   8    0.84    1.25   0
   0   7   8    1.27    1.27   0
   1   7   8    0.63    1.31   0
   2   7   8    0.31    1.32   0
   3   7   8    1.14    1.35   0
   4   7   8    0.89    1.32   0
   5   7   8   -0.87    1.50   0
   6  -7   8    0.34    3.36   0
   6   7   8   -0.38    1.53   0
   6  -7   8    0.39    3.38   0
   6   7   8    0.28    1.41   0
   7   7   8    0.66    1.66   0
   7  -7   8    0.38    2.10   0
   7   7   8   -0.09    1.49   0
   8   7   8    1.26    1.70   0
   8   7   8    0.29    1.58   0
   8  -7   8    0.59    2.18   0
   6  -8  -8    0.41    1.67   0
  -6   8   8    2.31    1.62   0
   5  -8  -8    6.63    1.58   0
  -5   8   8    4.66    1.63   0
  -4   8   8    1.50    1.55   0
   4  -8  -8   -0.52    1.59   0
  -3   8   8    1.40    1.48   0
  -2   8   8    2.37    1.52   0
  -1   8   8    2.43    1.45   0
   0   8   8   -0.08    1.02   0
   1   8   8    1.38    1.46   0
   2   8   8   -0.05    1.50   0
   3   8   8    0.18    1.49   0
   4   8   8   -0.25    1.16   0
   5   8   8    0.17    1.48   0
   5   8   8    0.49    1.64   0
   6   8   8    0.40    1.73   0
   6   8   8   -0.51    1.54   0
  -3   9   8    0.96    1.72   0
  -2   9   8    0.21    1.68   0
  -1   9   8    0.71    1.62   0
   0   9   8   -0.42    1.61   0
   1   9   8    0.53    1.65   0
   2   9   8    0.01    1.74   0
  12   0  -9    1.54    1.09   0
 -12   0   9    1.10    1.53   0
 -11   0   9    4.40    1.38   0
  11   0  -9    4.93    1.03   0
 -10   0   9    4.21    1.31   0
  10   0  -9    3.33    0.92   0
  -9   0   9    0.56    0.86   0
   9   0  -9    0.12    0.85   0
   8   0  -9    0.46    1.17   0
  -8   0   9   -0.27    0.82   0
  -7   0   9    2.54    1.12   0
   7   0  -9    0.56    1.13   0
  -6   0   9  507.85    3.02   0
   6   0  -9  477.82    3.02   0
   5   0  -9    5.84    1.11   0
  -5   0   9    4.13    1.07   0
  -4   0   9   15.68    0.87   0
   4   0  -9   16.59    1.16   0
   3   0  -9   44.01    1.19   0
  -3   0   9   47.98    1.19   0
   2   0  -9    2.54    1.03   0
  -2   0   9    2.68    0.74   0
  -1   0   9   20.07    0.95   0
   1   0  -9   19.91    0.96   0
   0   0  -9   19.03    1.20   0
   0   0   9   20.60    1.19   0
   1   0   9   82.47    1.45   0
   2   0   9   13.48    1.14   0
   3   0   9   25.13    0.95   0
   6   0   9    0.51    0.71   0
   7   0   9    2.38    1.05   0
   8   0   9    1.49    0.81   0
   9   0   9    1.97    1.22   0
  10   0   9    0.05    0.93   0
  11   0   9   -0.43    1.48   0
  12   0   9   -0.10    1.11   0
 -12  -1   9    0.33    1.49   0
 -12   1   9   -0.12    1.11   0
  12  -1  -9    1.00    1.55   0
  12   1  -9   -1.07    1.50   0
 -11   1   9    0.86    0.98   0
  11  -1  -9    0.06    1.38   0
  11   1  -9    0.98    0.93   0
 -11  -1   9    0.28    1.41   0
 -10   1   9    1.38    1.27   0
 -10  -1   9   -0.51    1.27   0
  10  -1  -9    0.17    1.29   0
  10   1  -9   -0.12    0.93   0
  -9  -1   9    5.55    1.22   0
   9  -1  -9    6.94    1.23   0
   9   1  -9    6.01    1.20   0
  -9   1   9    6.20    1.22   0
  -8  -1   9    1.63    1.11   0
   8  -1  -9    1.74    0.86   0
  -8   1   9    2.28    1.19   0
   8   1  -9    1.86    0.85   0
  -7   1   9   16.66    0.89   0
   7  -1  -9   16.69    1.20   0
   7   1  -9   15.28    0.94   0
  -7  -1   9   17.05    1.21   0
  -6   1   9    3.10    0.81   0
   6  -1  -9    2.43    1.14   0
  -6  -1   9    2.36    0.85   0
   6   1  -9    2.58    0.82   0
  -5   1   9   55.41    1.18   0
  -5  -1   9   59.42    1.39   0
   5  -1  -9   61.71    1.46   0
   5   1  -9   54.12    1.18   0
  -4  -1   9   24.17    1.17   0
   4  -1  -9   25.07    1.27   0
   4   1  -9   22.72    0.93   0
  -4   1   9   26.26    0.99   0
   3  -1  -9   11.86    1.14   0
   3   1  -9   12.43    1.15   0
  -3   1   9   12.31    1.08   0
  -3  -1   9   12.19    1.12   0
   2  -1  -9   14.47    1.11   0
   2   1  -9   14.89    1.18   0
  -2   1   9   14.79    0.84   0
  -2  -1   9   13.30    1.17   0
   1   1  -9   35.59    1.15   0
   1  -1  -9   36.86    1.30   0
  -1   1   9   34.10    1.06   0
  -1  -1   9   34.38    1.35   0
   0  -1   9    0.29    0.98   0
   0   1   9    0.47    0.69   0
   0  -1  -9    0.65    1.00   0
   1   1   9   72.91    1.54   0
   1  -1   9   68.62    1.62   0
   2   1   9   25.68    0.97   0
   2  -1   9   24.25    1.26   0
   3   1   9   11.94    1.12   0
   5  -1   9    7.41    1.00   0
   6   1   9   -0.32    0.99   0
   6  -1   9    0.26    0.67   0
   7   1   9    2.80    1.05   0
   7  -1   9    2.30    1.07   0
   8   1   9    0.97    1.14   0
   8  -1   9    1.12    1.17   0
   9  -1   9   -0.54    0.80   0
   9   1   9    1.64    1.19   0
  10  -1   9    7.99    1.01   0
  10   1   9    8.15    0.99   0
  11   1   9    0.26    1.48   0
  11  -1   9    1.95    1.02   0
  12   1   9   -0.53    1.59   0
  12  -1   9   -0.45    1.55   0
 -12   2   9    0.63    1.06   0
 -12  -2   9   -0.92    1.52   0
  12  -2  -9   -0.31    1.56   0
  12   2  -9   -0.61    1.12   0
 -11  -2   9    1.00    0.96   0
 -11   2   9    1.09    1.41   0
  11  -2  -9   -0.46    1.47   0
  11   2  -9    2.85    1.35   0
 -10   2   9    2.07    1.28   0
  10  -2  -9    0.62    0.96   0
  10   2  -9    1.10    0.98   0
 -10  -2   9    0.34    1.35   0
  -9  -2   9    2.88    1.23   0
   9  -2  -9    1.87    0.90   0
   9   2  -9    1.62    1.24   0
  -9   2   9    1.85    1.27   0
  -8  -2   9    2.30    1.13   0
   8  -2  -9    2.66    1.16   0
  -8   2   9    2.48    1.14   0
   8   2  -9    1.86    1.21   0
  -7  -2   9    3.52    0.77   0
  -7   2   9    3.74    1.15   0
   7  -2  -9    4.11    0.86   0
   7   2  -9    4.32    1.16   0
  -6   2   9  345.62    2.53   0
   6  -2  -9  309.14    2.26   0
   6   2  -9  325.58    2.63   0
  -6  -2   9  310.72    2.40   0
  -5   2   9    5.49    1.16   0
   5  -2  -9    5.11    0.83   0
   5   2  -9    4.86    0.84   0
  -5  -2   9    4.72    0.76   0
   4  -2  -9   -0.24    1.03   0
  -4  -2   9    0.20    0.68   0
   4   2  -9    0.02    1.04   0
  -4   2   9    0.69    0.76   0
  -3  -2   9    1.42    0.98   0
   3  -2  -9    2.13    1.06   0
   3   2  -9    1.85    1.03   0
  -3   2   9    1.24    0.99   0
   2  -2  -9    4.95    0.74   0
   2   2  -9    4.66    1.07   0
  -2   2   9    7.39    0.74   0
  -2  -2   9    5.37    1.05   0
   1  -2  -9  117.55    1.72   0
  -1   2   9  114.79    1.68   0
   1   2  -9  117.41    2.06   0
  -1  -2   9  115.67    2.01   0
   0   2   9    0.20    0.95   0
   0  -2   9    1.04    1.19   0
   0  -2  -9   -0.48    0.98   0
   1   2   9   21.69    0.89   0
   1  -2   9   22.93    1.27   0
   2  -2   9   24.44    1.26   0
   2   2   9   25.08    1.18   0
   3   2   9   14.25    1.14   0
   4  -2   9   29.27    1.24   0
   5  -2   9    2.66    0.68   0
   6  -2   9    0.55    1.06   0
   7   2   9    1.91    0.81   0
   7  -2   9    2.61    1.08   0
   8  -2   9    0.12    0.81   0
   8   2   9    0.05    1.09   0
   9   2   9    0.31    1.21   0
   9  -2   9    0.46    0.84   0
  10   2   9    0.51    0.97   0
  10  -2   9    0.69    0.94   0
  11   2   9    0.78    1.41   0
  11  -2   9   -0.43    1.41   0
 -12   3   9   -0.12    1.18   0
 -12  -3   9   -0.35    1.57   0
  12  -3  -9    0.45    1.12   0
  12   3  -9   -0.70    1.63   0
 -11   3   9    0.78    1.46   0
  11  -3  -9   -0.34    1.08   0
  11   3  -9    2.84    1.49   0
 -11  -3   9    1.03    1.43   0
 -10  -3   9    0.19    1.29   0
  10  -3  -9    0.56    1.46   0
  10   3  -9    3.20    1.37   0
 -10   3   9    0.83    1.02   0
   9  -3  -9    8.86    0.99   0
  -9   3   9    7.37    1.01   0
   9   3  -9    9.46    1.35   0
  -9  -3   9    8.91    0.94   0
   8  -3  -9    0.04    1.20   0
  -8   3   9    0.41    1.21   0
  -8  -3   9    1.63    1.18   0
   8   3  -9    0.31    0.85   0
   7  -3  -9    2.06    0.84   0
  -7   3   9    2.96    0.84   0
  -7  -3   9    3.77    1.13   0
   7   3  -9    2.89    0.80   0
  -6   3   9    1.88    0.83   0
  -6  -3   9    1.15    1.09   0
   6  -3  -9    1.50    1.20   0
   6   3  -9    1.23    1.16   0
  -5   3   9   63.72    1.52   0
   5  -3  -9   70.57    1.54   0
   5   3  -9   59.91    1.63   0
  -5  -3   9   57.31    1.58   0
   4  -3  -9    4.14    1.13   0
   4   3  -9    4.07    1.16   0
  -4  -3   9    3.95    1.09   0
  -4   3   9    3.04    0.79   0
   3  -3  -9    0.43    1.10   0
   3   3  -9    1.00    1.13   0
  -3  -3   9    1.48    1.01   0
  -3   3   9    2.71    1.12   0
   2  -3  -9    7.10    1.16   0
   2   3  -9    7.43    1.18   0
  -2  -3   9    7.35    1.13   0
  -2   3   9    9.01    0.82   0
   1  -3  -9   22.17    0.98   0
  -1   3   9   23.27    1.26   0
  -1  -3   9   22.02    1.57   0
   0   3   9    1.40    1.11   0
   0  -3   9    1.34    1.29   0
   1   3   9   24.40    1.27   0
   1  -3   9   26.47    1.69   0
   2   3   9   34.96    1.30   0
   2  -3   9   32.83    1.46   0
   3  -3   9    9.07    1.45   0
   3   3   9    9.49    0.88   0
   3  -3   9    8.91    1.15   0
   4  -3   9    1.20    1.03   0
   4   3   9    1.76    1.10   0
   5  -3   9   13.78    1.16   0
   6  -3   9    0.24    1.02   0
   7  -3   9    0.65    1.18   0
   7   3   9    2.54    1.07   0
   8   3   9    0.49    0.87   0
   8  -3   9    0.91    0.87   0
   9   3   9    0.52    0.91   0
   9  -3   9    0.71    1.30   0
  10  -3   9    3.76    1.37   0
  10   3   9    6.82    1.46   0
  11   3   9   -0.64    1.03   0
  11  -3   9    0.79    1.10   0
 -11   4   9    0.52    1.09   0
 -11  -4   9    0.68    1.08   0
  11  -4  -9    1.25    1.61   0
  11   4  -9    0.58    1.60   0
  10  -4  -9    0.61    0.99   0
 -10  -4   9    0.29    1.38   0
  10   4  -9   -0.16    1.42   0
 -10   4   9    1.73    1.43   0
   9  -4  -9    0.59    1.37   0
  -9   4   9   -0.72    1.33   0
   9   4  -9   -0.18    1.34   0
  -9  -4   9   -0.74    1.30   0
   8  -4  -9    0.95    1.34   0
  -8   4   9   -0.22    1.37   0
  -8  -4   9    1.61    1.21   0
   8   4  -9    0.35    1.29   0
  -7  -4   9    3.22    1.21   0
  -7   4   9    2.69    1.24   0
   7  -4  -9    3.52    0.91   0
   7   4  -9    3.03    1.25   0
  -6   4   9  136.71    1.96   0
   6  -4  -9  128.70    1.69   0
   6   4  -9  128.42    2.22   0
  -6  -4   9  125.22    2.06   0
  -5   4   9    3.16    1.17   0
   5  -4  -9    1.93    0.85   0
   5   4  -9    2.48    1.18   0
  -5  -4   9    3.64    1.12   0
   4  -4  -9    1.76    0.82   0
   4   4  -9    1.36    1.42   0
  -4  -4   9    0.90    1.12   0
  -4   4   9    1.29    1.12   0
   3  -4  -9   -0.45    1.15   0
   3   4  -9    0.48    1.12   0
  -3  -4   9    0.67    1.09   0
  -3   4   9    0.95    0.81   0
   2   4  -9    0.48    1.33   0
  -2  -4   9    0.63    1.48   0
   2  -4  -9    1.15    1.16   0
  -2   4   9   -0.64    1.17   0
   1  -4  -9   22.49    1.28   0
  -1   4   9   21.39    1.29   0
  -1  -4   9   20.03    1.84   0
   0  -4   9    1.37    1.64   0
   0   4   9    1.57    1.15   0
   1   4   9   10.97    1.21   0
   1  -4   9   11.20    1.64   0
   1  -4   9   12.25    1.76   0
   2  -4   9    6.03    1.48   0
   2  -4   9    5.54    1.38   0
   2   4   9    5.91    0.83   0
   3  -4   9    0.45    1.34   0
   3  -4   9    1.00    1.28   0
   3   4   9    0.73    0.79   0
   4   4   9    6.85    0.85   0
   4  -4   9    5.58    1.37   0
   5  -4   9    4.10    1.19   0
   5   4   9    3.59    1.24   0
   6  -4   9    1.23    1.16   0
   7  -4   9   -0.10    1.17   0
   7   4   9    0.67    1.24   0
   8  -4   9   -0.01    1.29   0
   8   4   9    1.53    1.25   0
   9   4   9    0.29    1.36   0
   9  -4   9    0.77    1.36   0
  10  -4   9    0.06    1.09   0
  10   4   9    1.01    1.03   0
  10  -5  -9   -0.38    1.59   0
  10   5  -9   -0.21    1.10   0
 -10   5   9   -0.59    1.55   0
   9  -5  -9   -0.42    1.47   0
  -9   5   9    1.27    1.45   0
   9   5  -9    1.84    1.50   0
   8  -5  -9    1.60    1.35   0
  -8   5   9   -0.81    1.27   0
   8   5  -9    0.43    1.36   0
  -8  -5   9    0.63    1.33   0
   7  -5  -9    1.80    0.94   0
  -7   5   9    1.69    0.99   0
   7   5  -9    2.27    1.44   0
  -7  -5   9    2.06    1.25   0
  -6   5   9    3.42    1.26   0
   6  -5  -9    2.61    1.33   0
   6   5  -9    2.57    1.39   0
  -6  -5   9    2.06    1.26   0
  -5   5   9   14.77    1.02   0
   5  -5  -9   16.94    1.40   0
   5   5  -9   16.34    1.71   0
  -5  -5   9   15.74    1.61   0
   4  -5  -9    1.45    0.77   0
   4   5  -9    0.23    1.47   0
  -4  -5   9    0.60    1.38   0
  -4   5   9    0.85    1.20   0
   3   5  -9    3.56    2.01   0
   3  -5  -9    5.44    1.15   0
  -3   5   9    4.76    1.16   0
   2  -5  -9    2.16    1.17   0
  -2   5   9    2.85    1.12   0
  -1   5   9    1.45    1.16   0
   0   5   9    1.03    0.78   0
   1   5   9    6.60    1.12   0
   2   5   9    2.03    0.81   0
   3   5   9    1.43    1.13   0
   3  -5   9    0.54    1.84   0
   3  -5   9    0.36    1.68   0
   4  -5   9    1.63    1.73   0
   4   5   9    1.17    1.21   0
   4  -5   9    1.25    1.68   0
   5   5   9    1.21    1.25   0
   5  -5   9    1.27    1.54   0
   6  -5   9   -0.32    1.67   0
   6   5   9    1.82    0.87   0
   7  -5   9    0.08    1.62   0
   7   5   9   -0.08    0.90   0
   7   5   9   -0.49    0.97   0
   8  -5   9    0.96    1.41   0
   8   5   9   -0.65    0.96   0
   9   5   9   -0.31    1.39   0
   9  -5   9    1.25    1.48   0
  10  -5   9    2.05    1.70   0
  10   5   9    1.56    1.53   0
   9  -6  -9    0.00    1.65   0
   9   6  -9    0.01    1.61   0
  -9   6   9    1.03    1.53   0
   8  -6  -9   -0.25    1.07   0
  -8   6   9   -0.80    1.50   0
   8   6  -9    0.24    1.89   0
   7  -6  -9   -0.33    1.46   0
  -7   6   9    0.40    1.39   0
   7   6  -9    0.61    1.52   0
   6  -6  -9   42.14    1.29   0
  -6   6   9   41.60    1.55   0
   6   6  -9   39.05    1.94   0
  -5   6   9    0.61    1.33   0
   5  -6  -9    0.58    0.96   0
   5   6  -9    0.84    1.89   0
   4  -6  -9    2.93    1.29   0
  -4   6   9    2.35    1.26   0
   3  -6  -9    0.43    1.26   0
  -3   6   9    0.03    0.88   0
   2  -6  -9    1.91    1.24   0
  -2   6   9    1.51    1.20   0
  -1   6   9    1.32    1.17   0
   0   6   9    0.89    0.81   0
   1   6   9    0.28    1.18   0
   2   6   9    1.37    1.23   0
   3   6   9    1.83    1.21   0
   4   6   9    2.18    1.25   0
   5  -6   9    0.30    1.97   0
   5   6   9    0.90    1.33   0
   5  -6   9    0.67    1.94   0
   6   6   9    0.62    0.96   0
   6   6   9   -0.34    0.89   0
   6  -6   9    0.39    1.73   0
   7   6   9   -0.14    1.44   0
   7   6   9   -0.81    0.94   0
   7  -6   9    0.72    1.91   0
   8   6   9   -0.19    1.04   0
   8  -6   9   -0.04    1.63   0
   8   6   9   -0.25    1.14   0
   9   6   9   -0.91    1.54   0
   9  -6   9    0.58    1.69   0
   9   6   9    1.87    1.71   0
   8  -7  -9    1.44    1.68   0
   8   7  -9    0.18    1.69   0
  -8   7   9    0.08    1.64   0
   7  -7  -9    0.96    1.56   0
   7   7  -9   -0.09    2.02   0
  -7   7   9   -0.33    1.63   0
  -6   7   9    1.03    1.48   0
   6  -7  -9    0.69    1.03   0
   6   7  -9    0.64    2.52   0
   5  -7  -9    5.56    1.09   0
  -5   7   9    6.95    1.44   0
   4  -7  -9   -0.66    1.41   0
  -4   7   9    1.20    1.42   0
  -3   7   9    1.25    1.33   0
   3  -7  -9    1.32    1.34   0
  -2   7   9    0.91    0.92   0
  -1   7   9   -0.05    1.35   0
   0   7   9    1.14    1.32   0
   1   7   9    0.20    1.34   0
   2   7   9    2.01    1.37   0
   3   7   9    0.56    1.35   0
   4   7   9    0.14    0.97   0
   5   7   9    0.31    1.06   0
   6   7   9    0.50    0.98   0
   6   7   9    0.15    1.60   0
   7  -7   9   -0.12    2.37   0
   7   7   9    1.09    1.57   0
   7   7   9    0.14    1.06   0
   7  -7   9    0.07    2.39   0
   6  -8  -9    8.59    1.81   0
  -6   8   9    5.32    1.74   0
   5  -8  -9   -0.62    1.66   0
  -5   8   9   -0.11    1.63   0
  -4   8   9    0.50    1.49   0
   4  -8  -9    1.44    1.60   0
  -3   8   9    1.00    1.53   0
  -2   8   9    0.66    1.41   0
  -1   8   9   -0.32    1.44   0
   0   8   9    0.76    1.48   0
   1   8   9   -0.26    1.49   0
   2   8   9    0.44    1.51   0
   3   8   9   -0.06    1.52   0
   4   8   9   -0.18    1.59   0
   5   8   9    0.77    1.21   0
   5   8   9   -0.03    1.53   0
  -2   9   9   -0.90    1.71   0
  -1   9   9   -0.24    1.72   0
   0   9   9    0.03    1.73   0
   1   9   9    1.74    1.73   0
  12   0 -10    0.73    1.07   0
 -12   0  10    1.36    1.48   0
 -11   0  10   -0.02    1.02   0
  11   0 -10   -0.13    1.03   0
 -10   0  10    8.76    1.38   0
  10   0 -10    7.84    1.44   0
   9   0 -10   -0.81    1.27   0
  -9   0  10   -0.14    0.86   0
   8   0 -10    3.97    0.86   0
  -8   0  10    3.33    1.17   0
  -7   0  10   13.26    1.18   0
   7   0 -10   13.21    1.19   0
  -6   0  10    1.09    1.15   0
   6   0 -10    2.20    1.15   0
  -5   0  10   52.68    1.19   0
   5   0 -10   57.39    1.42   0
  -4   0  10    7.78    1.10   0
   4   0 -10    7.43    0.76   0
   3   0 -10  107.38    1.52   0
  -3   0  10  110.84    1.70   0
   2   0 -10   86.40    1.63   0
  -2   0  10   89.61    1.62   0
   1   0 -10    0.06    1.00   0
  -1   0  10    1.11    1.00   0
   0   0  10   20.60    1.18   0
   1   0  10   73.08    1.52   0
   2   0  10    8.45    0.80   0
   3   0  10    0.04    0.96   0
   6   0  10   15.54    1.14   0
   7   0  10    3.35    0.81   0
   8   0  10    0.20    1.11   0
   9   0  10    0.66    1.21   0
  10   0  10   -0.72    1.36   0
  11   0  10    1.26    1.07   0
 -12   1  10   -0.21    1.55   0
  12  -1 -10    1.26    1.59   0
  12   1 -10   -0.41    1.51   0
 -12  -1  10   -0.13    1.50   0
 -11   1  10    3.93    1.44   0
 -11  -1  10    2.96    1.39   0
  11  -1 -10    5.42    1.45   0
  11   1 -10    3.84    1.45   0
 -10   1  10    8.57    1.34   0
 -10  -1  10    8.74    1.37   0
  10  -1 -10    6.66    1.00   0
  10   1 -10    5.99    1.40   0
  -9  -1  10    2.12    1.21   0
   9  -1 -10    0.77    0.90   0
   9   1 -10    1.01    1.20   0
  -9   1  10    0.59    0.88   0
   8  -1 -10    3.33    1.21   0
  -8   1  10    4.60    0.83   0
   8   1 -10    3.33    0.90   0
  -8  -1  10    4.04    1.12   0
  -7   1  10    0.70    1.10   0
   7  -1 -10   -0.02    0.87   0
   7   1 -10    0.48    1.10   0
  -7  -1  10    0.95    1.08   0
  -6   1  10   74.55    1.28   0
   6  -1 -10   75.60    1.57   0
  -6  -1  10   75.11    1.61   0
   6   1 -10   76.27    1.57   0
  -5   1  10    9.33    1.14   0
  -5  -1  10    8.03    1.09   0
   5  -1 -10    7.11    1.17   0
   5   1 -10    6.72    0.78   0
  -4  -1  10    9.25    1.03   0
   4  -1 -10    9.76    1.16   0
   4   1 -10    6.44    1.13   0
  -4   1  10    9.57    1.14   0
   3  -1 -10    4.54    0.82   0
  -3   1  10    5.13    1.10   0
   3   1 -10    5.42    1.06   0
  -3  -1  10    3.98    0.74   0
   2  -1 -10   62.18    1.46   0
   2   1 -10   58.26    1.53   0
  -2   1  10   63.61    1.46   0
  -2  -1  10   58.95    1.49   0
   1  -1 -10   43.99    1.12   0
  -1   1  10   44.39    1.35   0
  -1  -1  10   47.29    1.39   0
   1   1 -10   45.31    1.46   0
   0   1  10   39.44    1.33   0
   0  -1  10   38.52    1.35   0
   0  -1 -10   38.27    1.09   0
   1   1  10    5.17    1.04   0
   1  -1  10    5.17    1.06   0
   2  -1  10    6.75    1.04   0
   2   1  10    7.15    0.80   0
   3  -1  10    4.88    1.06   0
   3   1  10    5.52    1.09   0
   5  -1  10    3.39    0.75   0
   6   1  10    1.09    0.73   0
   6  -1  10   -0.59    0.70   0
   7   1  10    2.02    0.83   0
   7  -1  10    2.30    1.09   0
   8   1  10    0.37    1.16   0
   8  -1  10    1.17    1.14   0
   9  -1  10   -0.33    1.22   0
   9   1  10    0.75    0.88   0
  10  -1  10    0.64    1.31   0
  10   1  10   -0.06    1.32   0
  11  -1  10   -0.75    1.50   0
  11   1  10   -0.27    1.08   0
 -12  -2  10    0.28    1.07   0
 -12   2  10    0.59    1.66   0
  12  -2 -10    0.67    1.14   0
  12   2 -10    0.06    1.60   0
 -11   2  10    0.39    1.02   0
  11  -2 -10   -0.24    1.44   0
  11   2 -10   -1.71    1.45   0
 -11  -2  10    1.48    1.42   0
  10  -2 -10    6.84    1.03   0
 -10  -2  10   10.45    1.33   0
  10   2 -10    8.20    1.42   0
 -10   2  10    7.76    1.38   0
  -9  -2  10   -0.33    1.25   0
   9  -2 -10    1.74    1.29   0
   9   2 -10    1.21    1.21   0
  -9   2  10    0.14    1.28   0
  -8  -2  10    0.99    1.15   0
   8  -2 -10    1.68    0.83   0
  -8   2  10    0.66    1.16   0
   8   2 -10   -0.71    0.85   0
  -7   2  10   20.33    0.98   0
   7  -2 -10   19.48    1.30   0
   7   2 -10   18.92    1.32   0
  -7  -2  10   20.22    1.27   0
  -6   2  10   15.88    1.20   0
   6  -2 -10   16.05    1.20   0
   6   2 -10   14.23    1.25   0
  -6  -2  10   15.68    1.23   0
  -5   2  10   87.76    1.36   0
   5  -2 -10   94.08    1.65   0
   5   2 -10   89.68    1.68   0
  -5  -2  10   93.11    1.65   0
   4  -2 -10    3.23    1.12   0
  -4  -2  10    3.68    1.05   0
   4   2 -10    4.56    1.14   0
  -4   2  10    2.87    1.10   0
  -3  -2  10   21.35    1.28   0
   3  -2 -10   22.96    1.20   0
   3   2 -10   21.82    1.26   0
  -3   2  10   21.75    0.96   0
   2  -2 -10   58.86    1.45   0
   2   2 -10   55.73    1.57   0
  -2   2  10   54.76    1.40   0
  -2  -2  10   55.23    1.51   0
   1   2 -10    4.20    1.07   0
   1  -2 -10    5.53    1.04   0
  -1   2  10    4.13    1.04   0
  -1  -2  10    4.41    1.06   0
   0   2  10   19.04    0.94   0
   0  -2  10   20.47    1.25   0
   1   2  10   27.75    1.01   0
   1  -2  10   29.44    1.39   0
   2   2  10    3.31    1.09   0
   2  -2  10    2.66    1.11   0
   3  -2  10    4.86    1.07   0
   3   2  10    5.54    1.14   0
   4  -2  10    2.15    0.97   0
   4   2  10    2.53    1.07   0
   5  -2  10    1.10    1.04   0
   6  -2  10   20.69    1.27   0
   7  -2  10    1.02    1.14   0
   7   2  10    2.70    1.08   0
   8  -2  10    0.67    1.19   0
   8   2  10    1.01    0.86   0
   9   2  10    0.33    0.89   0
   9  -2  10    0.48    1.23   0
  10   2  10    0.83    1.36   0
  10  -2  10    0.88    1.37   0
  11   2  10    1.28    1.05   0
  11  -2  10    0.96    1.09   0
 -11   3  10   -0.14    1.06   0
 -11  -3  10    0.43    1.47   0
  11  -3 -10    1.69    1.59   0
  11   3 -10    1.03    1.05   0
 -10  -3  10    2.13    1.36   0
  10  -3 -10    2.73    1.43   0
  10   3 -10    2.70    1.45   0
 -10   3  10    2.00    1.42   0
   9  -3 -10    1.21    0.95   0
  -9   3  10    2.22    1.34   0
   9   3 -10    2.58    1.27   0
  -9  -3  10    1.10    0.95   0
   8  -3 -10    1.31    1.28   0
  -8   3  10    0.65    0.89   0
  -8  -3  10   -0.09    1.15   0
   8   3 -10   -0.02    1.22   0
  -7   3  10    0.96    1.17   0
  -7  -3  10    0.64    1.15   0
   7  -3 -10    0.74    1.20   0
   7   3 -10    1.33    1.20   0
  -6   3  10   41.92    1.42   0
   6  -3 -10   38.49    1.45   0
   6   3 -10   35.41    1.38   0
  -6  -3  10   36.69    1.35   0
  -5   3  10    2.43    0.81   0
   5  -3 -10    2.19    1.12   0
   5   3 -10    2.21    1.13   0
  -5  -3  10    2.94    1.10   0
   4  -3 -10    3.08    1.11   0
   4   3 -10    3.49    1.11   0
  -4  -3  10    3.08    1.11   0
  -4   3  10    2.78    0.79   0
   3   3 -10    0.18    1.14   0
   3  -3 -10    0.63    0.77   0
  -3  -3  10    0.14    1.05   0
  -3   3  10    0.60    1.06   0
   2   3 -10    1.49    1.33   0
   2  -3 -10    2.02    1.10   0
  -2  -3  10    2.07    1.22   0
  -2   3  10    1.16    0.82   0
  -1   3  10   16.43    0.92   0
   1  -3 -10   17.35    1.26   0
  -1  -3  10   15.92    1.28   0
   0   3  10   52.64    1.46   0
   0  -3  10   52.02    1.89   0
   1   3  10    3.05    0.82   0
   1  -3  10    3.25    1.35   0
   2   3  10    1.20    1.09   0
   2  -3  10    1.57    1.14   0
   3  -3  10    5.28    1.14   0
   3   3  10    4.66    1.11   0
   3  -3  10    5.91    1.06   0
   4   3  10    8.38    1.13   0
   4  -3  10    7.32    1.33   0
   5   3  10    0.58    1.17   0
   5  -3  10    1.72    1.06   0
   6  -3  10    1.00    1.13   0
   7  -3  10    0.32    1.14   0
   7   3  10   -0.37    1.13   0
   8   3  10    1.24    1.22   0
   8  -3  10    1.16    1.24   0
   9   3  10    2.71    1.31   0
   9  -3  10    2.19    1.36   0
  10  -3  10    0.52    1.55   0
  10   3  10    0.79    1.42   0
  11   3  10    0.36    1.12   0
  11  -3  10    0.26    1.63   0
 -11   4  10    0.24    1.61   0
  11  -4 -10    0.34    1.65   0
  11   4 -10    1.64    1.58   0
 -11  -4  10    1.38    1.58   0
 -10  -4  10    1.93    1.44   0
  10  -4 -10    2.68    1.53   0
  10   4 -10    2.15    1.48   0
 -10   4  10    3.28    1.49   0
   9  -4 -10    0.87    1.03   0
  -9  -4  10    0.74    1.38   0
  -9   4  10    0.28    1.38   0
   9   4 -10    0.43    1.35   0
  -8  -4  10    1.83    1.29   0
   8  -4 -10    0.23    1.00   0
  -8   4  10    0.41    1.30   0
   8   4 -10   -0.25    1.32   0
  -7   4  10   16.24    1.03   0
   7  -4 -10   17.52    1.39   0
   7   4 -10   16.69    1.40   0
  -7  -4  10   15.77    1.37   0
  -6   4  10    7.31    0.97   0
   6  -4 -10    7.98    1.33   0
   6   4 -10    9.04    1.32   0
  -6  -4  10    7.61    1.25   0
  -5   4  10   23.53    1.03   0
   5  -4 -10   23.29    1.37   0
   5   4 -10   22.94    1.52   0
  -5  -4  10   23.31    1.45   0
   4  -4 -10    1.05    1.14   0
  -4  -4  10    0.37    1.36   0
   4   4 -10    0.27    1.17   0
  -4   4  10    0.80    1.15   0
   3  -4 -10    6.63    0.87   0
   3   4 -10    6.91    1.54   0
  -3  -4  10    7.77    1.43   0
  -3   4  10    8.81    1.18   0
   2  -4 -10   18.25    0.96   0
  -2   4  10   18.54    0.97   0
  -2  -4  10   18.58    1.60   0
   2   4 -10   18.72    1.71   0
  -1  -4  10    0.76    1.36   0
  -1   4  10    0.50    1.14   0
   1  -4 -10    0.42    1.17   0
   0   4  10    1.62    1.17   0
   0  -4  10    0.72    1.42   0
   1   4  10   21.14    1.00   0
   1  -4  10   21.07    1.96   0
   1  -4  10   19.43    1.64   0
   2  -4  10    5.37    1.40   0
   2   4  10    5.17    1.17   0
   2  -4  10    5.17    1.50   0
   3   4  10    0.89    0.80   0
   3  -4  10    0.68    1.20   0
   3  -4  10    0.34    1.34   0
   4  -4  10    1.69    1.22   0
   4   4  10    0.78    1.20   0
   4  -4  10    1.05    1.42   0
   5   4  10    2.77    1.26   0
   5  -4  10    1.33    1.42   0
   6  -4  10   11.31    1.31   0
   6   4  10   10.99    0.99   0
   7   4  10   -0.37    0.87   0
   7  -4  10    0.02    1.24   0
   8   4  10    1.82    1.28   0
   8  -4  10    0.61    1.34   0
   9   4  10    0.30    1.42   0
   9  -4  10    1.03    1.39   0
  10  -4  10    0.50    1.54   0
  10   4  10   -0.06    1.09   0
  10  -5 -10    0.90    1.64   0
  10   5 -10    2.25    1.63   0
 -10   5  10    0.93    1.60   0
   9  -5 -10    0.97    1.57   0
  -9   5  10   -0.07    1.01   0
   9   5 -10    0.12    1.54   0
  -9  -5  10    0.86    1.43   0
  -8  -5  10    0.68    1.41   0
   8  -5 -10   -0.73    1.40   0
  -8   5  10    1.39    1.40   0
   8   5 -10    1.47    1.45   0
   7  -5 -10    1.38    1.38   0
  -7   5  10    0.98    1.38   0
   7   5 -10    0.65    1.70   0
  -7  -5  10    0.87    1.31   0
  -6   5  10   16.38    1.31   0
   6  -5 -10   18.87    1.44   0
   6   5 -10   15.23    1.77   0
  -6  -5  10   15.26    1.60   0
  -5   5  10    0.15    1.22   0
   5  -5 -10    1.39    1.25   0
  -5  -5  10    0.68    1.42   0
   5   5 -10    0.22    1.28   0
   4  -5 -10    0.94    0.82   0
   4   5 -10    0.19    1.50   0
  -4  -5  10    0.58    1.35   0
  -4   5  10   -1.83    1.25   0
   3   5 -10    2.07    1.77   0
   3  -5 -10    0.54    1.19   0
  -3  -5  10    2.36    1.57   0
  -3   5  10    3.38    1.17   0
   2  -5 -10    3.90    0.83   0
  -2   5  10    3.82    0.85   0
  -1   5  10    2.89    1.17   0
   0   5  10    1.53    1.18   0
   1   5  10   -0.24    1.17   0
   2   5  10    1.39    1.18   0
   3   5  10    0.84    0.86   0
   3  -5  10    0.60    1.80   0
   3  -5  10    0.13    1.73   0
   4   5  10    2.44    1.21   0
   4  -5  10    1.67    1.57   0
   4  -5  10    1.55    1.51   0
   5   5  10   -0.49    1.24   0
   5  -5  10   -0.44    1.64   0
   5  -5  10   -0.03    1.31   0
   6   5  10    0.16    1.38   0
   6  -5  10    0.60    1.34   0
   7  -5  10   -0.59    1.39   0
   7   5  10    0.30    1.32   0
   7   5  10    1.49    1.45   0
   8   5  10    0.82    1.38   0
   8  -5  10    0.07    1.51   0
   8   5  10    0.24    1.52   0
   9  -5  10   -0.22    1.57   0
   9   5  10    1.46    1.55   0
   9  -6 -10    1.35    1.61   0
   9   6 -10   -0.36    1.72   0
  -9   6  10   -0.39    1.58   0
   8  -6 -10   -0.65    1.11   0
  -8   6  10    0.75    1.09   0
   8   6 -10    0.59    1.61   0
   7  -6 -10    6.97    1.47   0
  -7   6  10    6.18    1.46   0
   7   6 -10    5.06    2.00   0
  -6   6  10    3.13    1.39   0
   6  -6 -10    3.01    1.00   0
   6   6 -10    3.24    1.82   0
  -5   6  10    3.89    1.39   0
   5   6 -10    2.45    2.02   0
   5  -6 -10    2.72    1.44   0
   4  -6 -10    1.40    1.30   0
  -4   6  10    0.66    1.28   0
   3  -6 -10    2.08    0.95   0
  -3   6  10    1.03    1.29   0
   2  -6 -10    0.21    1.29   0
  -2   6  10    0.96    1.22   0
  -1   6  10    0.23    1.22   0
   0   6  10    0.65    1.24   0
   1   6  10    6.08    1.30   0
   2   6  10    2.62    1.29   0
   3   6  10    0.81    1.29   0
   4   6  10   -1.50    1.31   0
   5   6  10    0.36    1.36   0
   5  -6  10    0.74    2.01   0
   5  -6  10    0.33    2.02   0
   6  -6  10    1.22    2.10   0
   6   6  10    1.26    1.07   0
   6  -6  10    2.11    2.14   0
   7  -6  10    0.69    1.95   0
   7   6  10    1.85    1.50   0
   7   6  10   -0.56    1.42   0
   8  -6  10    0.46    1.68   0
   8   6  10    0.67    1.08   0
   8   6  10    0.93    1.51   0
   7  -7 -10    0.78    1.74   0
   7   7 -10    0.67    2.08   0
  -7   7  10    1.08    1.61   0
   6  -7 -10    4.22    1.56   0
   6   7 -10    3.06    3.19   0
  -6   7  10    4.33    1.56   0
   5  -7 -10    0.95    1.50   0
  -5   7  10    0.54    1.46   0
   4  -7 -10    0.64    1.44   0
  -4   7  10    0.23    0.96   0
  -3   7  10    0.66    1.34   0
   3  -7 -10    2.28    1.44   0
  -2   7  10    2.31    1.45   0
  -1   7  10    0.09    1.33   0
   0   7  10    0.56    1.34   0
   1   7  10    0.02    1.37   0
   2   7  10    0.08    1.38   0
   3   7  10    0.08    1.43   0
   4   7  10   -0.17    1.50   0
   5   7  10    0.39    1.50   0
   6   7  10    0.93    1.02   0
   6   7  10    0.38    1.65   0
   7   7  10   -0.05    1.68   0
   7  -7  10   -0.08    2.80   0
   7   7  10    0.03    1.53   0
   7  -7  10    0.08    2.87   0
  -5   8  10    0.69    1.17   0
   5  -8 -10    0.01    1.69   0
  -4   8  10    0.22    1.55   0
  -3   8  10    0.53    1.06   0
  -2   8  10    1.89    1.56   0
  -1   8  10    1.12    1.53   0
   0   8  10    1.04    1.57   0
   1   8  10   -0.00    1.57   0
   2   8  10    0.17    1.60   0
   3   8  10   -0.11    1.08   0
   4   8  10    0.57    1.64   0
 -12   0  11   -0.04    1.61   0
  12   0 -11    0.26    1.18   0
 -11   0  11    1.44    1.43   0
  11   0 -11    0.84    1.47   0
 -10   0  11    4.81    1.38   0
  10   0 -11    3.75    1.01   0
   9   0 -11    2.97    0.92   0
  -9   0  11    1.58    1.29   0
   8   0 -11    5.33    0.92   0
  -8   0  11    5.16    1.25   0
  -7   0  11   64.83    1.27   0
   7   0 -11   60.45    1.57   0
  -6   0  11    1.97    0.78   0
   6   0 -11    1.50    1.14   0
  -5   0  11    1.37    1.10   0
   5   0 -11    1.69    1.15   0
   4   0 -11   -0.03    0.81   0
  -4   0  11    0.27    0.77   0
   3   0 -11    0.41    0.98   0
  -3   0  11   -0.12    0.69   0
   2   0 -11    0.31    1.01   0
  -2   0  11    0.21    0.98   0
   1   0 -11    4.48    0.75   0
  -1   0  11    3.27    0.72   0
   0   0  11   82.94    1.38   0
   1   0  11   88.68    1.63   0
   2   0  11   23.53    1.17   0
   3   0  11    1.09    1.08   0
   4   0  11   21.11    1.29   0
   6   0  11   26.55    1.02   0
   7   0  11    1.69    1.13   0
   8   0  11    0.95    0.82   0
   9   0  11   -0.25    0.89   0
  10   0  11    1.28    1.38   0
  11   0  11    1.65    1.52   0
 -12   1  11   -0.42    1.15   0
  12  -1 -11   -0.64    1.66   0
  12   1 -11    0.42    1.66   0
 -12  -1  11   -0.78    1.61   0
 -11   1  11    1.15    1.46   0
 -11  -1  11    0.36    1.41   0
  11  -1 -11   -0.04    1.49   0
  11   1 -11    0.59    1.47   0
 -10  -1  11   10.48    1.05   0
  10  -1 -11   10.86    1.51   0
  10   1 -11   10.89    1.43   0
 -10   1  11   11.43    1.52   0
  -9  -1  11   -1.04    1.17   0
   9  -1 -11    0.88    1.33   0
   9   1 -11   -0.38    1.29   0
  -9   1  11   -0.44    1.29   0
   8  -1 -11    6.70    1.29   0
  -8   1  11    5.95    1.23   0
   8   1 -11    6.53    1.22   0
  -8  -1  11    4.21    1.20   0
   7  -1 -11    1.68    1.21   0
  -7   1  11    2.41    1.21   0
   7   1 -11    0.89    1.19   0
  -7  -1  11    1.74    1.14   0
  -6   1  11   28.15    1.27   0
   6  -1 -11   24.56    1.00   0
  -6  -1  11   26.48    1.28   0
   6   1 -11   24.74    1.01   0
  -5   1  11    8.00    0.86   0
  -5  -1  11    9.50    1.10   0
   5  -1 -11    8.70    0.85   0
   5   1 -11    7.22    1.12   0
  -4  -1  11   23.63    0.93   0
   4  -1 -11   22.21    1.01   0
   4   1 -11   24.34    1.20   0
  -4   1  11   26.17    1.29   0
   3  -1 -11   42.64    1.15   0
   3   1 -11   42.00    1.35   0
  -3   1  11   41.97    1.09   0
  -3  -1  11   41.26    1.34   0
   2  -1 -11   26.41    1.28   0
   2   1 -11   26.76    1.25   0
  -2   1  11   24.60    1.26   0
  -2  -1  11   29.55    1.23   0
   1   1 -11   53.81    1.45   0
   1  -1 -11   50.49    1.20   0
  -1   1  11   49.59    1.42   0
  -1  -1  11   49.20    1.40   0
   0   1  11   94.29    1.45   0
   0  -1  11   94.27    1.69   0
   1   1  11   22.68    0.94   0
   1  -1  11   24.33    1.21   0
   2   1  11   65.48    1.51   0
   2  -1  11   65.27    1.32   0
   3  -1  11   32.07    1.31   0
   3   1  11   31.87    1.33   0
   4  -1  11    8.92    1.11   0
   4   1  11    9.87    0.87   0
   5  -1  11   24.63    1.24   0
   6  -1  11    0.66    1.06   0
   7  -1  11    1.60    0.76   0
   7   1  11    0.59    1.17   0
   8   1  11    0.56    0.87   0
   8  -1  11    0.73    1.20   0
   9   1  11    0.26    0.92   0
   9  -1  11    0.32    1.29   0
  10  -1  11    0.01    1.39   0
  10   1  11    0.80    1.40   0
  11  -1  11    0.09    1.52   0
  11   1  11    0.10    1.07   0
  12   2 -11    0.61    1.61   0
 -11   2  11    1.30    1.51   0
  11  -2 -11   -0.38    1.51   0
  11   2 -11   -0.60    1.06   0
 -11  -2  11    2.21    1.51   0
  10  -2 -11   -1.15    1.01   0
 -10  -2  11    0.23    0.92   0
  10   2 -11    1.02    1.45   0
 -10   2  11    0.32    0.98   0
  -9  -2  11    5.83    1.29   0
   9  -2 -11    6.56    1.36   0
   9   2 -11    5.51    1.37   0
  -9   2  11    4.91    1.34   0
  -8  -2  11    8.00    1.26   0
   8  -2 -11    9.13    0.96   0
  -8   2  11    9.54    0.95   0
   8   2 -11    6.95    1.33   0
  -7   2  11   23.10    1.32   0
   7  -2 -11   22.97    1.35   0
   7   2 -11   24.88    1.33   0
  -7  -2  11   24.85    1.33   0
  -6   2  11    1.07    1.14   0
   6  -2 -11    1.81    0.83   0
   6   2 -11    2.75    1.15   0
  -6  -2  11    1.95    1.04   0
  -5   2  11    2.53    0.76   0
   5  -2 -11    2.83    0.78   0
   5   2 -11    2.69    1.10   0
  -5  -2  11    2.86    0.79   0
  -4  -2  11    0.81    1.08   0
   4  -2 -11    0.39    1.09   0
   4   2 -11    0.47    1.10   0
  -4   2  11    1.04    0.77   0
  -3  -2  11    1.79    1.11   0
   3  -2 -11    1.50    1.10   0
   3   2 -11    1.49    1.14   0
  -3   2  11    0.97    1.10   0
   2   2 -11   10.00    1.21   0
   2  -2 -11    9.37    0.86   0
  -2   2  11   11.65    1.14   0
  -2  -2  11   10.16    1.16   0
   1  -2 -11    3.21    1.10   0
  -1   2  11    3.69    0.78   0
  -1  -2  11    3.40    1.09   0
   1   2 -11    3.62    1.18   0
   0   2  11   29.42    1.06   0
   0  -2  11   32.10    1.44   0
   1   2  11  146.38    1.70   0
   1  -2  11  146.39    2.21   0
   2   2  11   30.67    1.35   0
   2  -2  11   31.27    1.41   0
   3  -2  11    1.12    0.77   0
   3   2  11    1.57    1.08   0
   4   2  11   22.63    1.24   0
   4  -2  11   21.24    0.94   0
   4  -2  11   21.62    1.02   0
   5  -2  11   43.86    1.43   0
   5   2  11   36.66    1.16   0
   6  -2  11   22.66    1.29   0
   7   2  11    0.61    1.13   0
   7  -2  11   -0.21    1.17   0
   8  -2  11    1.19    1.24   0
   8   2  11    0.95    0.84   0
   9  -2  11   -0.02    0.90   0
   9   2  11    1.60    0.91   0
  10  -2  11   -0.42    1.04   0
  10   2  11    1.98    1.46   0
  11   2  11   -0.08    1.12   0
  11  -2  11   -0.00    1.58   0
 -11   3  11    1.11    1.53   0
 -11  -3  11    0.29    1.55   0
  11  -3 -11    0.92    1.60   0
  11   3 -11    0.55    1.61   0
  10  -3 -11    9.14    1.49   0
  10   3 -11    8.92    1.52   0
 -10  -3  11    9.03    1.45   0
 -10   3  11    5.46    1.49   0
   9  -3 -11   -0.24    1.38   0
  -9   3  11    0.70    0.95   0
   9   3 -11    1.70    1.35   0
  -9  -3  11    1.00    1.33   0
   8  -3 -11    0.29    1.34   0
  -8   3  11    1.52    1.29   0
  -8  -3  11    0.84    1.24   0
   8   3 -11    1.45    1.30   0
  -7  -3  11    4.41    0.92   0
  -7   3  11    3.95    0.86   0
   7  -3 -11    5.14    1.23   0
   7   3 -11    3.86    0.89   0
  -6   3  11   10.06    0.90   0
   6  -3 -11   10.12    1.28   0
   6   3 -11   10.83    1.23   0
  -6  -3  11   11.43    1.22   0
   5  -3 -11   -0.16    1.16   0
   5   3 -11   -0.55    1.11   0
  -5   3  11   -0.12    0.79   0
  -5  -3  11    1.63    1.13   0
   4  -3 -11   32.74    1.04   0
   4   3 -11   32.18    1.45   0
  -4  -3  11   31.99    1.38   0
  -4   3  11   35.09    1.32   0
   3   3 -11   12.55    1.27   0
  -3  -3  11   12.79    1.16   0
   3  -3 -11   11.03    1.16   0
  -3   3  11   13.32    0.89   0
   2   3 -11    1.63    1.32   0
   2  -3 -11    1.14    1.08   0
  -2  -3  11    1.19    1.12   0
  -2   3  11   -0.04    0.78   0
   1  -3 -11   33.26    1.32   0
  -1   3  11   36.52    1.35   0
  -1  -3  11   31.34    1.45   0
   0   3  11   59.79    1.45   0
   0  -3  11   54.53    1.85   0
   1   3  11    4.00    1.12   0
   1  -3  11    4.67    1.46   0
   2   3  11   31.05    1.34   0
   2  -3  11   30.75    1.71   0
   3   3  11   20.20    0.95   0
   3  -3  11   21.84    1.31   0
   3  -3  11   20.72    1.22   0
   4  -3  11    8.01    1.23   0
   4   3  11    7.14    0.88   0
   4  -3  11    7.58    1.14   0
   5  -3  11   11.38    1.13   0
   5   3  11   13.31    0.96   0
   6   3  11    0.70    0.86   0
   6  -3  11    0.42    1.17   0
   7   3  11    0.28    1.17   0
   7  -3  11   -0.86    1.23   0
   8  -3  11   -0.27    1.31   0
   8   3  11    1.11    1.22   0
   9   3  11    0.15    1.39   0
   9  -3  11    1.40    1.38   0
  10  -3  11    0.24    1.52   0
  10   3  11    0.78    1.46   0
  10  -4 -11    1.81    1.61   0
  10   4 -11    0.89    1.08   0
 -10   4  11    0.24    1.10   0
 -10  -4  11    0.02    1.52   0
   9  -4 -11    2.38    1.49   0
  -9  -4  11    3.22    1.43   0
  -9   4  11    1.95    1.44   0
   9   4 -11    1.37    1.42   0
  -8  -4  11    2.57    1.29   0
   8  -4 -11    2.09    1.40   0
  -8   4  11    1.36    0.96   0
   8   4 -11    3.41    1.38   0
  -7   4  11   12.93    1.38   0
   7  -4 -11   12.72    1.48   0
   7   4 -11   12.26    1.40   0
  -7  -4  11   12.34    1.33   0
  -6   4  11    1.10    0.89   0
   6  -4 -11    1.19    1.26   0
   6   4 -11    0.63    1.29   0
  -6  -4  11    0.06    1.14   0
   5  -4 -11    0.73    1.24   0
  -5  -4  11    0.40    1.44   0
   5   4 -11   -0.58    1.53   0
  -5   4  11    0.23    0.85   0
   4  -4 -11    0.92    1.20   0
  -4  -4  11    0.57    1.16   0
   4   4 -11    0.02    1.24   0
  -4   4  11    1.13    1.19   0
   3  -4 -11   -0.42    0.83   0
   3   4 -11   -0.31    1.50   0
  -3   4  11   -0.35    1.15   0
  -3  -4  11    0.14    1.40   0
   2  -4 -11   -0.20    1.12   0
  -2   4  11    0.15    0.83   0
  -2  -4  11   -0.08    1.36   0
  -1  -4  11    0.83    1.39   0
  -1   4  11    0.28    1.12   0
   1  -4 -11    0.24    0.79   0
   0   4  11   19.87    1.26   0
   0  -4  11   18.65    1.71   0
   1   4  11   37.86    1.43   0
   1  -4  11   39.60    2.02   0
   2   4  11   24.32    1.33   0
   2  -4  11   23.02    1.81   0
   2  -4  11   20.78    1.70   0
   3   4  11    1.96    0.86   0
   3  -4  11    1.60    1.49   0
   3  -4  11    1.00    1.39   0
   4   4  11    9.68    1.27   0
   4  -4  11    8.74    1.36   0
   4  -4  11    9.34    1.25   0
   5   4  11   15.98    1.35   0
   5  -4  11   14.22    1.60   0
   5  -4  11   13.39    1.68   0
   6   4  11   10.66    1.39   0
   6  -4  11   10.37    1.62   0
   7   4  11    0.69    0.92   0
   7  -4  11    0.83    1.33   0
   7   4  11    0.07    0.91   0
   8   4  11    0.18    1.35   0
   8  -4  11    0.92    1.39   0
   9   4  11    0.48    1.03   0
   9  -4  11    0.66    1.53   0
  10   4  11    0.87    1.63   0
  10  -4  11    0.25    1.13   0
  10  -5 -11    2.47    1.73   0
  10   5 -11    2.31    1.69   0
 -10   5  11    0.34    1.60   0
 -10  -5  11    0.84    1.19   0
  -9  -5  11    0.53    1.44   0
   9  -5 -11   -0.00    1.09   0
   9   5 -11    0.86    1.53   0
  -9   5  11    0.88    1.54   0
   8  -5 -11    0.61    1.02   0
  -8   5  11   -0.26    1.49   0
   8   5 -11    1.16    1.74   0
  -8  -5  11    0.31    1.43   0
   7  -5 -11   -0.02    1.44   0
  -7   5  11    1.02    0.95   0
  -7  -5  11    0.98    1.63   0
   7   5 -11    0.34    1.45   0
  -6   5  11    3.10    1.31   0
   6  -5 -11    2.90    1.02   0
   6   5 -11    4.03    1.69   0
  -6  -5  11    2.63    1.31   0
   5  -5 -11    0.12    1.25   0
   5   5 -11    0.44    1.69   0
  -5  -5  11    0.88    1.46   0
  -5   5  11    0.65    1.28   0
   4  -5 -11    1.82    0.92   0
   4   5 -11    2.53    1.63   0
  -4  -5  11    0.86    1.46   0
  -4   5  11    1.81    1.25   0
   3  -5 -11    2.73    0.94   0
  -3  -5  11    2.62    1.43   0
  -3   5  11    3.71    1.28   0
   2  -5 -11    0.88    1.26   0
  -2   5  11    2.52    0.91   0
  -2  -5  11    1.94    2.39   0
  -1   5  11    1.75    1.23   0
   0   5  11   10.21    1.30   0
   1   5  11    2.15    1.26   0
   2   5  11   10.90    1.02   0
   3   5  11   11.03    0.96   0
   3  -5  11   10.60    2.02   0
   3  -5  11    9.82    1.94   0
   4   5  11    0.69    1.25   0
   4  -5  11    0.81    1.53   0
   4  -5  11    0.88    1.52   0
   5  -5  11    4.61    1.75   0
   5   5  11    5.43    1.40   0
   5  -5  11    5.35    1.65   0
   6   5  11   -0.22    1.42   0
   6  -5  11    0.90    1.39   0
   6  -5  11   -0.15    1.73   0
   7   5  11   -0.79    1.37   0
   7   5  11    0.30    0.98   0
   7  -5  11    0.20    1.49   0
   8   5  11    0.50    1.33   0
   8  -5  11    0.57    1.54   0
   8   5  11    1.65    1.51   0
   9   5  11    0.10    1.70   0
   9  -5  11    0.53    1.64   0
   9   5  11    1.45    1.54   0
   8  -6 -11    1.04    1.13   0
   8   6 -11    1.55    1.61   0
  -8   6  11    1.58    1.55   0
   7  -6 -11    5.26    1.52   0
  -7   6  11    3.12    1.50   0
   7   6 -11    3.75    1.63   0
   6  -6 -11    1.35    1.46   0
  -6   6  11   -0.19    0.97   0
   6   6 -11   -0.01    1.83   0
  -5   6  11   -0.58    1.34   0
   5  -6 -11    1.45    1.42   0
   5   6 -11    0.83    2.05   0
   4  -6 -11    1.47    1.35   0
  -4   6  11    0.23    1.35   0
   3  -6 -11    0.49    1.28   0
  -3   6  11    1.33    1.25   0
  -2   6  11    1.27    1.24   0
  -1   6  11    0.93    1.22   0
   0   6  11    3.16    1.23   0
   1   6  11    6.65    0.97   0
   2   6  11    4.24    1.00   0
   3   6  11    2.41    0.97   0
   4   6  11   -0.51    0.91   0
   5   6  11    3.56    1.04   0
   5  -6  11    4.49    2.44   0
   5  -6  11    4.17    2.37   0
   6  -6  11    2.78    1.96   0
   6   6  11    3.49    1.07   0
   6  -6  11    3.41    2.25   0
   7  -6  11    0.31    2.04   0
   7  -6  11   -0.03    1.64   0
   7   6  11    1.83    1.55   0
   7   6  11    0.25    1.44   0
   8   6  11    0.32    1.13   0
   8  -6  11    0.41    2.15   0
   8   6  11    0.75    1.59   0
   7   7 -11    0.57    2.48   0
   7  -7 -11   -0.39    1.22   0
  -7   7  11    0.74    1.64   0
   6  -7 -11    1.45    1.63   0
  -6   7  11   -0.31    1.10   0
   5  -7 -11    0.47    1.52   0
  -5   7  11    1.52    1.48   0
   4  -7 -11    1.09    1.10   0
  -4   7  11   -0.27    1.44   0
  -3   7  11    0.63    1.43   0
  -2   7  11   -0.69    1.39   0
  -1   7  11    1.04    1.39   0
   0   7  11    1.57    1.40   0
   1   7  11    0.99    1.42   0
   2   7  11    2.17    1.51   0
   3   7  11    2.41    1.49   0
   4   7  11    0.84    1.54   0
   5   7  11    1.24    1.10   0
   6   7  11   -0.42    1.62   0
   6   7  11    0.62    1.09   0
  -4   8  11   -0.14    1.62   0
  -3   8  11    0.91    1.63   0
  -2   8  11    0.23    1.54   0
  -1   8  11    0.55    1.54   0
   0   8  11    1.11    1.65   0
   1   8  11    0.80    1.15   0
   2   8  11    2.14    1.69   0
   3   8  11    1.90    1.66   0
   4   8  11    1.27    1.71   0
 -11   0  12    1.80    1.53   0
  11   0 -12    2.39    1.51   0
  10   0 -12    2.10    1.38   0
 -10   0  12    1.51    1.37   0
   9   0 -12    3.16    1.34   0
  -9   0  12    2.75    0.92   0
   8   0 -12    0.99    1.23   0
  -8   0  12    0.75    0.84   0
  -7   0  12   11.42    1.30   0
   7   0 -12   10.24    0.99   0
  -6   0  12    0.44    1.11   0
   6   0 -12    1.51    1.14   0
  -5   0  12    1.15    0.79   0
   5   0 -12    2.24    1.14   0
   4   0 -12   30.46    1.06   0
  -4   0  12   33.17    1.08   0
  -3   0  12    2.14    1.09   0
   3   0 -12    1.40    0.83   0
   2   0 -12    9.98    1.18   0
  -2   0  12   11.05    1.19   0
   1   0 -12   40.46    1.41   0
  -1   0  12   44.21    1.15   0
   0   0  12    0.97    1.06   0
   1   0  12  296.98    2.63   0
   2   0  12  170.88    1.95   0
   3   0  12    0.62    1.15   0
   4   0  12    4.90    1.15   0
   5   0  12    5.93    1.20   0
   6   0  12    1.21    0.83   0
   7   0  12    2.11    1.14   0
   8   0  12   -0.33    0.87   0
   9   0  12    1.00    1.32   0
  10   0  12    1.33    1.44   0
  11   0  12   -0.21    1.61   0
 -11   1  12    2.62    1.55   0
 -11  -1  12    1.40    1.52   0
  11  -1 -12    1.13    1.58   0
  11   1 -12    1.15    1.52   0
 -10  -1  12    0.54    1.41   0
  10  -1 -12   -0.39    1.48   0
  10   1 -12    1.39    1.01   0
 -10   1  12    0.26    1.02   0
   9  -1 -12    0.50    1.30   0
   9   1 -12    0.77    1.39   0
  -9   1  12    0.52    0.92   0
  -9  -1  12   -0.59    0.88   0
   8  -1 -12    0.26    1.27   0
  -8   1  12    0.12    0.90   0
   8   1 -12    0.81    0.88   0
  -8  -1  12   -0.38    1.16   0
  -7   1  12    0.46    1.20   0
   7  -1 -12    1.55    0.86   0
   7   1 -12    0.72    1.14   0
  -7  -1  12    0.87    0.85   0
  -6   1  12    0.28    1.21   0
   6  -1 -12    0.35    1.21   0
  -6  -1  12    0.29    1.09   0
   6   1 -12    0.10    1.10   0
  -5   1  12    3.48    0.80   0
  -5  -1  12    5.26    1.12   0
   5  -1 -12    4.37    1.15   0
   5   1 -12    4.54    1.16   0
  -4  -1  12    6.16    1.06   0
   4  -1 -12    4.78    1.15   0
   4   1 -12    6.51    1.10   0
  -4   1  12    4.69    0.81   0
   3  -1 -12    3.79    1.15   0
   3   1 -12    5.29    0.78   0
  -3   1  12    4.54    1.16   0
  -3  -1  12    5.49    1.07   0
   2   1 -12   21.06    0.91   0
   2  -1 -12   19.69    0.97   0
  -2   1  12   21.91    0.96   0
  -2  -1  12   21.30    1.20   0
   1   1 -12    0.05    1.03   0
   1  -1 -12    0.48    0.80   0
  -1   1  12   -0.14    0.77   0
  -1  -1  12    0.28    1.00   0
   0   1  12    9.93    1.18   0
   0  -1  12    8.80    1.16   0
   1   1  12    3.37    0.85   0
   1  -1  12    4.62    1.13   0
   2   1  12  208.02    2.26   0
   2  -1  12  205.66    2.36   0
   3  -1  12   29.52    1.02   0
   3   1  12   32.11    1.34   0
   4  -1  12   13.72    0.87   0
   4   1  12   15.94    1.21   0
   5  -1  12    7.78    1.19   0
   5   1  12    7.94    0.96   0
   6  -1  12   -0.02    1.04   0
   7   1  12   10.02    1.22   0
   7  -1  12    9.38    1.29   0
   8   1  12   -0.40    0.90   0
   8  -1  12    1.03    0.86   0
   9   1  12    0.14    0.97   0
   9  -1  12   -0.26    1.34   0
  10  -1  12    0.54    1.05   0
  10   1  12    0.17    1.46   0
 -11   2  12    1.27    1.55   0
  11  -2 -12    0.99    1.13   0
  11   2 -12    1.26    1.64   0
 -11  -2  12    0.93    1.52   0
  10  -2 -12    1.93    1.08   0
 -10  -2  12    1.06    1.44   0
  10   2 -12    1.53    1.46   0
 -10   2  12    2.37    1.43   0
  -9  -2  12    0.36    1.32   0
   9  -2 -12    1.02    1.39   0
   9   2 -12   -0.63    1.43   0
  -9   2  12    0.73    0.95   0
   8  -2 -12    1.32    1.31   0
  -8   2  12    1.98    1.28   0
   8   2 -12    0.40    1.28   0
  -8  -2  12    0.79    1.24   0
  -7   2  12    4.70    1.18   0
   7  -2 -12    3.74    0.93   0
   7   2 -12    5.25    1.26   0
  -7  -2  12    5.51    1.22   0
   6  -2 -12    0.87    0.82   0
   6   2 -12    0.73    1.17   0
  -6   2  12    0.92    1.17   0
  -6  -2  12   -0.50    1.15   0
   5  -2 -12    0.67    0.87   0
   5   2 -12    0.65    1.13   0
  -5  -2  12    0.09    1.12   0
  -5   2  12   -0.13    0.79   0
  -4  -2  12    5.95    1.17   0
   4  -2 -12    6.17    1.13   0
   4   2 -12    7.37    1.20   0
  -4   2  12    6.00    1.12   0
  -3  -2  12   16.98    1.18   0
   3  -2 -12   17.09    0.89   0
   3   2 -12   16.45    1.28   0
  -3   2  12   17.16    1.19   0
   2   2 -12   18.17    1.32   0
   2  -2 -12   16.27    1.20   0
  -2   2  12   16.44    0.92   0
  -2  -2  12   16.13    1.25   0
   1  -2 -12    4.16    0.84   0
  -1   2  12    4.07    1.09   0
  -1  -2  12    4.43    1.16   0
   0   2  12    1.12    1.10   0
   0  -2  12    1.02    1.12   0
   1   2  12  245.91    2.27   0
   1  -2  12  235.28    2.65   0
   2   2  12  135.96    1.86   0
   2  -2  12  127.22    2.05   0
   3   2  12   -0.31    0.79   0
   3  -2  12    0.55    1.09   0
   4   2  12    0.43    1.16   0
   4  -2  12   -0.04    1.20   0
   5   2  12    1.59    1.21   0
   5  -2  12    0.96    1.22   0
   5  -2  12    2.03    1.14   0
   6  -2  12    0.54    1.15   0
   6   2  12    0.79    0.84   0
   7   2  12    0.19    1.20   0
   7  -2  12    0.28    1.20   0
   8  -2  12    0.43    1.23   0
   8   2  12   -0.61    0.87   0
   9   2  12   -0.34    0.97   0
   9  -2  12    1.48    1.39   0
  10  -2  12    0.71    1.50   0
  10   2  12    1.00    1.43   0
 -11  -3  12    0.95    1.59   0
  11  -3 -12    1.43    1.18   0
  11   3 -12   -0.50    1.65   0
 -11   3  12    1.84    1.17   0
  10  -3 -12    1.48    1.09   0
  10   3 -12    1.19    1.48   0
 -10   3  12    0.17    1.47   0
 -10  -3  12    1.44    1.48   0
   9  -3 -12    0.73    1.46   0
   9   3 -12    0.45    1.37   0
  -9   3  12   -0.15    1.44   0
  -9  -3  12    1.90    1.34   0
  -8  -3  12    0.87    1.28   0
   8  -3 -12    0.49    1.33   0
  -8   3  12    0.71    1.28   0
   8   3 -12    1.22    1.30   0
  -7  -3  12   -0.59    0.86   0
  -7   3  12   -0.37    0.87   0
   7  -3 -12   -1.12    0.92   0
   7   3 -12    0.76    1.28   0
  -6   3  12    1.40    1.17   0
   6  -3 -12    0.72    1.21   0
   6   3 -12    0.97    1.24   0
  -6  -3  12    1.54    1.19   0
   5  -3 -12    2.57    0.90   0
   5   3 -12    2.28    1.21   0
  -5   3  12    3.38    0.88   0
  -5  -3  12    3.07    1.18   0
   4   3 -12    6.71    1.20   0
   4  -3 -12    6.67    1.21   0
  -4  -3  12    7.37    1.23   0
  -4   3  12    7.32    1.21   0
   3  -3 -12    3.26    1.15   0
   3   3 -12    3.66    1.17   0
  -3  -3  12    3.13    1.16   0
  -3   3  12    3.79    0.85   0
   2   3 -12    5.17    1.19   0
  -2  -3  12    5.39    1.17   0
   2  -3 -12    4.71    1.13   0
  -2   3  12    5.50    0.79   0
  -1   3  12    0.87    1.07   0
  -1  -3  12    1.02    1.14   0
   1  -3 -12    0.15    0.76   0
   0   3  12    0.83    1.09   0
   0  -3  12    1.21    1.12   0
   1   3  12    3.71    1.12   0
   1  -3  12    1.34    1.46   0
   2   3  12  156.75    2.07   0
   2  -3  12  143.93    2.37   0
   3   3  12    7.43    1.23   0
   3  -3  12    8.70    1.27   0
   3  -3  12    8.19    1.12   0
   4  -3  12    4.72    1.12   0
   4  -3  12    3.68    1.25   0
   4   3  12    5.94    1.22   0
   5   3  12    8.74    0.90   0
   5  -3  12   10.22    1.23   0
   5  -3  12    9.19    1.32   0
   6   3  12    0.63    1.27   0
   6  -3  12   -0.05    1.23   0
   7   3  12    4.88    1.27   0
   7  -3  12    4.93    1.28   0
   7   3  12    5.23    1.00   0
   8  -3  12    0.41    1.35   0
   8   3  12    0.37    1.30   0
   9  -3  12    0.50    1.42   0
   9   3  12    0.29    1.44   0
  10   3  12   -0.35    1.59   0
  10  -3  12   -0.51    1.56   0
  10  -4 -12    0.44    1.64   0
  10   4 -12   -0.90    1.62   0
 -10  -4  12    0.26    1.54   0
 -10   4  12    1.48    1.13   0
  -9  -4  12    0.67    1.45   0
   9  -4 -12    0.65    1.53   0
  -9   4  12    0.52    1.09   0
   9   4 -12    1.02    1.51   0
   8  -4 -12   -0.23    1.39   0
  -8   4  12    0.52    1.03   0
   8   4 -12    0.75    1.40   0
  -8  -4  12    1.32    1.28   0
  -7   4  12    3.06    1.37   0
   7  -4 -12    0.53    0.97   0
   7   4 -12    0.66    1.33   0
  -7  -4  12    1.70    1.28   0
  -6   4  12    0.33    0.90   0
   6  -4 -12   -0.52    0.96   0
   6   4 -12   -0.25    1.28   0
  -6  -4  12   -0.18    1.22   0
  -5  -4  12    0.44    1.18   0
   5  -4 -12    1.89    1.24   0
   5   4 -12    0.75    1.28   0
  -5   4  12    0.43    0.89   0
   4   4 -12    3.39    1.29   0
   4  -4 -12    3.65    0.87   0
  -4   4  12    3.65    0.89   0
  -4  -4  12    4.05    1.24   0
   3   4 -12    4.75    1.25   0
   3  -4 -12    6.15    0.90   0
  -3  -4  12    5.43    1.26   0
  -3   4  12    8.87    1.22   0
   2  -4 -12    0.30    1.22   0
  -2  -4  12    1.79    1.44   0
  -2   4  12    1.48    1.21   0
  -1  -4  12    1.30    1.41   0
  -1   4  12    1.99    1.16   0
   0   4  12    2.88    1.23   0
   0  -4  12    0.96    1.49   0
   1   4  12   85.74    1.73   0
   1  -4  12   78.08    2.10   0
   2   4  12   33.00    1.27   0
   2  -4  12   42.20    1.71   0
   2  -4  12   43.54    2.03   0
   3   4  12    1.03    1.23   0
   3  -4  12    0.08    1.41   0
   3  -4  12    0.10    1.50   0
   4  -4  12    0.38    1.25   0
   4   4  12   -0.03    0.84   0
   4  -4  12   -0.16    1.16   0
   5  -4  12    1.70    1.28   0
   5   4  12    2.46    0.90   0
   5  -4  12    2.21    1.19   0
   6   4  12   -0.18    0.96   0
   6  -4  12    0.90    1.28   0
   6  -4  12    0.67    1.35   0
   7   4  12   -0.32    1.31   0
   7   4  12    0.76    1.41   0
   7  -4  12    0.48    1.35   0
   8   4  12   -2.07    1.36   0
   8  -4  12   -0.06    1.48   0
   8   4  12    0.30    1.50   0
   9   4  12    1.58    1.08   0
   9   4  12    0.78    1.50   0
   9  -4  12   -0.95    1.55   0
   9  -5 -12   -0.86    1.63   0
   9   5 -12    0.13    1.63   0
  -9   5  12    0.03    1.61   0
  -9  -5  12    0.17    1.51   0
   8  -5 -12    0.55    1.53   0
  -8  -5  12    0.08    1.77   0
  -8   5  12   -0.35    1.53   0
   8   5 -12   -0.37    1.52   0
   7  -5 -12    0.92    1.00   0
  -7   5  12    0.74    0.94   0
   7   5 -12   -0.58    1.54   0
  -7  -5  12    0.74    1.37   0
  -6   5  12   -0.12    1.39   0
   6  -5 -12   -0.03    0.99   0
   6   5 -12    0.70    1.74   0
  -6  -5  12    0.35    1.26   0
   5  -5 -12   -0.20    1.34   0
   5   5 -12   -0.22    1.69   0
  -5  -5  12    0.00    1.30   0
  -5   5  12   -0.39    0.97   0
   4   5 -12    0.89    1.60   0
   4  -5 -12    1.35    0.98   0
  -4  -5  12    1.40    1.48   0
  -4   5  12    0.77    0.88   0
   3  -5 -12    1.33    1.30   0
  -3  -5  12    1.56    1.73   0
  -3   5  12    1.67    0.87   0
  -2  -5  12    1.19    1.95   0
  -2   5  12    0.95    0.89   0
   2  -5 -12    3.91    1.28   0
  -1   5  12    1.56    0.89   0
   0   5  12    1.57    0.91   0
   1   5  12    2.80    1.28   0
   2   5  12   34.53    1.52   0
   2  -5  12   32.94    2.93   0
   2  -5  12   31.64    2.84   0
   3   5  12    3.23    1.31   0
   3  -5  12    3.88    1.92   0
   3  -5  12    3.52    1.81   0
   4   5  12    3.44    1.39   0
   4  -5  12    2.69    1.70   0
   4  -5  12    2.98    1.63   0
   5   5  12    0.74    1.41   0
   5  -5  12    0.77    1.75   0
   5  -5  12    1.57    1.67   0
   6  -5  12    0.15    1.52   0
   6   5  12    0.79    1.48   0
   6  -5  12    0.20    1.42   0
   7   5  12    1.79    1.07   0
   7   5  12    3.72    1.40   0
   7  -5  12    1.63    1.52   0
   7  -5  12    1.04    1.60   0
   8   5  12    1.55    1.14   0
   8   5  12   -1.49    1.48   0
   8  -5  12    0.18    1.60   0
   8  -6 -12    0.30    1.13   0
   8   6 -12    0.01    1.78   0
  -8   6  12    1.22    1.59   0
   7  -6 -12   -0.55    1.63   0
  -7   6  12    1.45    1.53   0
   7   6 -12    0.30    1.60   0
   6  -6 -12   -1.65    1.54   0
  -6   6  12    1.46    1.04   0
   6   6 -12    0.63    1.87   0
  -5   6  12    0.20    1.37   0
   5   6 -12    0.40    2.14   0
   5  -6 -12   -1.54    1.39   0
   4  -6 -12    0.69    1.44   0
  -4   6  12    0.60    1.02   0
   3  -6 -12   -1.27    1.28   0
  -3   6  12    0.86    1.35   0
  -2   6  12    1.81    1.30   0
  -1   6  12    0.99    1.33   0
   0   6  12    0.88    1.26   0
   1   6  12   12.94    1.04   0
   2   6  12   11.70    1.11   0
   3   6  12    2.28    1.38   0
   4   6  12    1.49    1.34   0
   5   6  12    0.86    1.09   0
   5  -6  12    0.74    2.46   0
   5  -6  12    0.75    2.47   0
   6  -6  12   -0.17    2.00   0
   6  -6  12   -0.17    2.02   0
   6   6  12   -0.33    1.07   0
   7  -6  12   -0.36    2.13   0
   7  -6  12    0.18    2.14   0
   7   6  12   -0.15    1.67   0
   7   6  12    0.77    1.03   0
   6  -7 -12    1.12    1.68   0
  -6   7  12   -0.65    1.15   0
   5  -7 -12   -1.07    1.50   0
  -5   7  12    0.54    1.54   0
  -4   7  12    0.80    1.47   0
   4  -7 -12   -0.10    1.58   0
  -3   7  12    0.20    1.10   0
  -2   7  12    0.71    1.47   0
  -1   7  12    1.38    1.43   0
   0   7  12    0.28    0.99   0
   1   7  12    2.11    1.04   0
   2   7  12    7.80    1.61   0
   3   7  12    0.49    1.09   0
   4   7  12    0.27    1.17   0
   5   7  12    0.43    1.65   0
  -3   8  12    1.59    1.63   0
  -2   8  12    1.54    1.60   0
  -1   8  12    1.07    1.65   0
   0   8  12    0.21    1.67   0
   1   8  12    2.49    1.68   0
   2   8  12    1.54    1.23   0
 -11   0  13   -0.25    1.08   0
  11   0 -13    1.97    1.63   0
  10   0 -13   -0.35    1.50   0
 -10   0  13    0.03    1.46   0
   9   0 -13   -0.41    1.01   0
  -9   0  13    0.30    0.95   0
   8   0 -13    5.63    0.90   0
  -8   0  13    4.95    1.32   0
   7   0 -13    2.22    1.19   0
  -7   0  13   -0.82    1.17   0
  -6   0  13    1.13    1.21   0
   6   0 -13    0.44    0.86   0
  -5   0  13    5.16    1.16   0
   5   0 -13    6.01    1.19   0
   4   0 -13    2.91    1.13   0
  -4   0  13    1.60    1.10   0
   3   0 -13   13.98    1.23   0
  -3   0  13   13.29    1.24   0
   2   0 -13    5.70    0.88   0
  -2   0  13    5.96    1.17   0
  -1   0  13    4.99    1.16   0
   1   0 -13    5.29    1.20   0
   0   0  13   16.69    0.96   0
   1   0  13  194.69    2.26   0
   2   0  13    0.35    1.10   0
   3   0  13   -1.32    1.15   0
   4   0  13    5.23    1.13   0
   5   0  13   -1.22    1.26   0
   6   0  13    2.31    1.14   0
   6   0  13    0.70    1.27   0
   7   0  13    0.26    1.22   0
   8   0  13    1.52    0.92   0
   9   0  13    0.64    0.99   0
  10   0  13    0.80    1.50   0
 -11   1  13    1.45    1.60   0
 -11  -1  13    1.54    1.53   0
  11  -1 -13    1.83    1.63   0
  11   1 -13    0.66    1.63   0
 -10  -1  13   -0.35    1.44   0
  10  -1 -13    1.71    1.51   0
  10   1 -13   -1.36    1.50   0
 -10   1  13    0.12    1.46   0
   9  -1 -13    0.51    1.01   0
   9   1 -13    0.81    1.42   0
  -9   1  13    0.45    0.97   0
  -9  -1  13    0.13    1.33   0
   8  -1 -13    2.63    0.96   0
   8   1 -13    2.42    0.93   0
  -8   1  13    0.68    1.29   0
  -8  -1  13    1.81    0.88   0
  -7   1  13    0.30    1.21   0
   7  -1 -13    0.35    1.27   0
   7   1 -13   -0.44    1.27   0
  -7  -1  13    1.13    1.23   0
  -6   1  13    3.50    1.19   0
   6  -1 -13    1.98    1.22   0
  -6  -1  13    2.02    0.73   0
   6   1 -13    3.38    1.24   0
  -5   1  13    7.02    1.27   0
  -5  -1  13    8.87    1.18   0
   5  -1 -13    7.53    1.22   0
   5   1 -13    7.38    1.23   0
  -4  -1  13    1.84    1.17   0
   4  -1 -13    3.72    1.15   0
   4   1 -13    3.17    0.87   0
  -4   1  13    3.95    1.14   0
   3  -1 -13   19.58    0.95   0
   3   1 -13   19.82    1.27   0
  -3   1  13   20.81    1.23   0
  -3  -1  13   18.86    1.24   0
   2   1 -13   67.85    1.34   0
   2  -1 -13   71.43    1.59   0
  -2   1  13   75.44    1.57   0
  -2  -1  13   71.62    1.55   0
  -1   1  13   11.01    0.87   0
  -1  -1  13    9.07    0.86   0
   1   1 -13   10.83    1.14   0
   1  -1 -13   10.05    1.24   0
   0   1  13    4.25    0.87   0
   0  -1  13    2.88    1.07   0
   1   1  13   36.34    1.10   0
   1  -1  13   36.08    1.40   0
   2   1  13    0.59    1.14   0
   2  -1  13    1.05    0.79   0
   3   1  13   29.32    1.36   0
   3  -1  13   28.25    1.37   0
   4  -1  13    0.80    1.22   0
   4   1  13    0.26    1.18   0
   5  -1  13    2.11    0.84   0
   5   1  13    1.92    1.23   0
   6  -1  13    0.92    1.15   0
   6  -1  13    1.62    1.25   0
   6   1  13    0.98    0.88   0
   7   1  13   -0.22    0.87   0
   7  -1  13   -0.56    1.26   0
   8  -1  13    1.07    0.97   0
   8   1  13    0.30    0.91   0
   9   1  13    1.78    0.98   0
   9  -1  13    0.88    1.42   0
  10  -1  13    0.71    1.07   0
  10   1  13    0.12    1.47   0
  11  -2 -13    1.11    1.20   0
  11   2 -13    1.06    1.16   0
 -11  -2  13   -0.15    1.13   0
 -11   2  13    1.18    1.62   0
 -10  -2  13    0.57    1.07   0
  10  -2 -13   -0.17    1.06   0
  10   2 -13    0.48    1.06   0
 -10   2  13    1.02    1.49   0
  -9  -2  13    1.83    1.36   0
   9  -2 -13    2.61    1.44   0
   9   2 -13    1.24    1.40   0
  -9   2  13    0.39    1.40   0
   8  -2 -13    1.38    1.30   0
  -8   2  13   -0.65    1.33   0
   8   2 -13    0.56    1.36   0
  -8  -2  13    0.37    1.28   0
  -7   2  13    2.28    1.25   0
   7  -2 -13    0.06    0.91   0
   7   2 -13    0.85    1.26   0
  -7  -2  13    0.56    1.20   0
  -6   2  13    4.93    1.23   0
   6  -2 -13    4.05    0.86   0
   6   2 -13    4.42    1.24   0
  -6  -2  13    1.36    1.23   0
   5  -2 -13    0.15    0.89   0
   5   2 -13    0.21    0.84   0
  -5  -2  13    0.40    1.16   0
  -5   2  13    0.20    1.17   0
  -4  -2  13    3.07    1.20   0
   4  -2 -13    3.30    1.19   0
   4   2 -13    3.70    0.83   0
  -4   2  13    3.16    0.84   0
  -3  -2  13   24.15    1.29   0
   3   2 -13   24.65    1.32   0
   3  -2 -13   23.60    1.32   0
  -3   2  13   20.94    1.29   0
   2  -2 -13    1.04    1.14   0
   2   2 -13    1.81    1.15   0
  -2   2  13    1.93    1.08   0
  -2  -2  13    1.52    1.11   0
  -1   2  13    7.58    1.15   0
  -1  -2  13    6.19    1.13   0
   1  -2 -13    7.20    0.84   0
   0   2  13   27.27    0.99   0
   0  -2  13   25.40    1.33   0
   1   2  13  123.84    1.80   0
   1  -2  13  119.39    2.05   0
   2   2  13    4.17    1.14   0
   2  -2  13    4.20    1.16   0
   3   2  13    1.62    1.21   0
   3  -2  13    2.81    1.17   0
   4   2  13    1.97    0.85   0
   4  -2  13    3.68    1.21   0
   5  -2  13    0.49    0.85   0
   5   2  13    0.40    0.86   0
   5  -2  13    0.33    1.14   0
   6  -2  13    2.02    1.16   0
   6  -2  13    2.13    1.23   0
   6   2  13    1.40    0.90   0
   7  -2  13    0.65    1.24   0
   7   2  13    0.69    0.88   0
   7   2  13    1.32    1.34   0
   8   2  13    0.85    0.93   0
   8  -2  13    1.18    0.93   0
   9  -2  13    0.22    1.45   0
   9   2  13    0.35    0.99   0
  10   2  13    1.28    1.58   0
  10  -2  13    0.42    1.60   0
  10  -3 -13   -0.78    1.13   0
  10   3 -13    0.87    1.65   0
 -10   3  13    0.47    1.52   0
 -10  -3  13   -0.65    1.50   0
   9  -3 -13   -0.09    1.44   0
  -9  -3  13    0.33    1.02   0
   9   3 -13    1.02    1.53   0
  -9   3  13    0.34    1.43   0
  -8  -3  13   -0.12    1.38   0
   8  -3 -13   -0.12    1.39   0
  -8   3  13   -0.22    1.39   0
   8   3 -13   -0.23    1.01   0
  -7  -3  13    0.55    1.26   0
  -7   3  13   -0.64    0.92   0
   7  -3 -13   -0.40    0.93   0
   7   3 -13   -0.70    1.34   0
  -6   3  13   -0.66    1.28   0
   6  -3 -13    0.65    0.92   0
   6   3 -13    2.24    1.27   0
  -6  -3  13    0.12    1.26   0
   5  -3 -13    5.42    1.22   0
   5   3 -13    5.42    1.31   0
  -5  -3  13    5.26    1.23   0
  -5   3  13    5.46    1.23   0
   4  -3 -13    0.83    0.85   0
   4   3 -13    0.11    1.16   0
  -4  -3  13    0.41    1.11   0
  -4   3  13    0.87    1.18   0
   3   3 -13    3.30    1.23   0
   3  -3 -13    2.67    0.85   0
  -3  -3  13    3.39    1.20   0
  -3   3  13    2.21    0.83   0
  -2  -3  13   65.26    1.75   0
   2  -3 -13   67.51    1.62   0
  -2   3  13   66.73    1.53   0
   2   3 -13   63.86    1.82   0
  -1   3  13    6.29    0.85   0
  -1  -3  13    5.31    1.45   0
   1  -3 -13    6.99    1.21   0
   0   3  13    1.04    0.84   0
   0  -3  13    1.01    1.45   0
   1   3  13   15.68    0.95   0
   1  -3  13   16.65    1.43   0
   2   3  13    0.71    1.17   0
   2  -3  13    0.44    1.19   0
   3   3  13    9.36    1.28   0
   3  -3  13    7.15    1.24   0
   4   3  13   -1.54    1.18   0
   4  -3  13    0.14    1.25   0
   4  -3  13    1.29    1.08   0
   5  -3  13    1.29    1.29   0
   5   3  13    0.82    1.30   0
   5  -3  13    1.16    1.11   0
   6   3  13    2.27    1.32   0
   6  -3  13    1.86    1.24   0
   6  -3  13    0.37    1.34   0
   7   3  13   -0.09    0.91   0
   7  -3  13    0.60    1.32   0
   7   3  13   -0.49    0.99   0
   8  -3  13    0.78    1.42   0
   8   3  13    0.06    0.96   0
   8   3  13   -0.11    1.02   0
   9  -3  13    1.75    1.51   0
   9   3  13    0.41    1.01   0
   9   3  13    1.56    1.57   0
  10  -4 -13    0.84    1.74   0
 -10  -4  13   -0.65    1.62   0
  10   4 -13    0.92    1.67   0
 -10   4  13   -0.56    1.21   0
  -9  -4  13    0.58    1.52   0
   9  -4 -13   -0.40    1.16   0
   9   4 -13    0.56    1.58   0
  -9   4  13    0.22    1.10   0
   8  -4 -13    0.57    1.07   0
  -8   4  13    0.90    1.04   0
   8   4 -13   -0.39    1.46   0
  -8  -4  13   -0.48    1.46   0
  -7   4  13   -0.53    1.39   0
   7  -4 -13   -0.29    1.40   0
   7   4 -13   -0.42    1.42   0
  -7  -4  13   -0.58    1.33   0
  -6   4  13    1.00    1.33   0
   6  -4 -13    2.46    1.32   0
  -6  -4  13    0.78    1.30   0
   6   4 -13    0.59    1.40   0
  -5  -4  13    0.77    1.16   0
   5  -4 -13    1.40    0.95   0
   5   4 -13    0.16    1.26   0
  -5   4  13    0.53    1.33   0
   4  -4 -13    0.90    1.26   0
   4   4 -13    0.98    1.35   0
  -4  -4  13    0.61    1.19   0
  -4   4  13    1.79    1.25   0
   3   4 -13    8.01    1.36   0
   3  -4 -13    7.74    0.93   0
  -3  -4  13    7.99    1.27   0
  -3   4  13   10.54    1.31   0
   2  -4 -13    1.58    0.88   0
  -2  -4  13    2.72    1.50   0
  -2   4  13    2.65    1.22   0
  -1  -4  13    2.88    1.48   0
  -1   4  13    3.42    1.23   0
   0   4  13    8.22    1.28   0
   0  -4  13    7.75    1.54   0
   1   4  13   56.45    1.30   0
   1  -4  13   60.27    2.18   0
   2  -4  13    0.54    1.43   0
   2   4  13   -0.60    0.85   0
   2  -4  13   -0.54    1.27   0
   3   4  13    1.06    1.25   0
   3  -4  13   -0.10    1.58   0
   3  -4  13    0.25    1.21   0
   4   4  13   -0.35    0.94   0
   4  -4  13    0.36    1.66   0
   4  -4  13    0.59    1.24   0
   5  -4  13   -0.08    1.38   0
   5   4  13    1.04    1.36   0
   5  -4  13    0.04    1.26   0
   6  -4  13    1.66    1.39   0
   6   4  13    1.62    1.39   0
   6  -4  13    0.39    1.30   0
   7  -4  13   -0.37    1.31   0
   7   4  13   -0.28    1.01   0
   7  -4  13    0.55    1.47   0
   8   4  13    0.52    1.12   0
   8   4  13    0.74    1.46   0
   8  -4  13    1.14    1.49   0
   9   4  13   -0.51    1.59   0
   9  -4  13   -0.46    1.60   0
   9   4  13    0.08    1.70   0
   9  -5 -13    0.14    1.71   0
  -9  -5  13    0.14    1.59   0
   9   5 -13    0.57    1.68   0
  -9   5  13   -1.44    1.69   0
   8  -5 -13    1.09    1.61   0
  -8   5  13    2.89    1.56   0
   8   5 -13   -0.08    1.97   0
  -8  -5  13    0.04    1.55   0
   7  -5 -13    0.54    1.50   0
  -7   5  13   -1.12    1.51   0
   7   5 -13    1.78    1.54   0
  -7  -5  13    0.87    1.52   0
  -6   5  13   -0.21    1.05   0
   6  -5 -13    0.26    1.43   0
   6   5 -13   -0.07    1.47   0
  -6  -5  13    0.44    1.42   0
  -5  -5  13    0.38    1.66   0
   5  -5 -13    1.35    0.98   0
   5   5 -13    0.70    1.79   0
  -5   5  13    0.07    1.35   0
   4   5 -13    0.37    1.63   0
   4  -5 -13    0.21    0.99   0
  -4  -5  13    0.64    1.54   0
  -4   5  13    0.29    1.33   0
   3  -5 -13    2.59    1.33   0
  -3  -5  13    2.64    1.76   0
  -3   5  13    3.24    0.95   0
  -2  -5  13   10.44    2.00   0
  -2   5  13   11.08    1.38   0
   2  -5 -13   11.31    1.37   0
  -1  -5  13    0.24    2.32   0
  -1   5  13    1.23    1.25   0
   0  -5  13    0.17    2.81   0
   0  -5  13    0.44    2.85   0
   0   5  13   -0.32    0.92   0
   1  -5  13    9.73    2.69   0
   1   5  13   12.98    1.39   0
   1  -5  13    9.67    2.46   0
   2  -5  13    2.69    1.84   0
   2   5  13    2.28    0.92   0
   2  -5  13    2.32    1.96   0
   3  -5  13    1.84    1.79   0
   3   5  13    2.03    1.42   0
   3  -5  13    1.84    1.88   0
   4   5  13    0.60    1.39   0
   4  -5  13   -0.15    1.79   0
   4  -5  13    0.38    1.70   0
   5   5  13    0.53    1.03   0
   5  -5  13    0.02    1.86   0
   5  -5  13    0.18    1.81   0
   6   5  13   -0.68    1.07   0
   6  -5  13    0.43    1.54   0
   6  -5  13    0.27    1.52   0
   7  -5  13    0.53    1.66   0
   7   5  13    1.41    1.58   0
   7   5  13   -0.13    1.49   0
   7  -5  13    0.75    1.90   0
   8   5  13    0.57    1.68   0
   8   5  13    0.22    1.07   0
   8  -5  13    0.30    1.71   0
   8  -5  13    0.36    1.79   0
   7  -6 -13    0.06    1.66   0
   7   6 -13   -0.14    1.69   0
  -7   6  13    0.70    1.64   0
   6  -6 -13   -0.50    1.56   0
   6   6 -13   -0.10    2.00   0
  -6   6  13    1.56    1.52   0
  -5   6  13    0.61    1.05   0
   5  -6 -13   -0.27    1.05   0
   5   6 -13    0.48    2.15   0
   4  -6 -13    0.84    1.07   0
  -4   6  13    2.64    1.47   0
  -3   6  13    0.47    0.96   0
   3  -6 -13    0.33    1.35   0
  -2   6  13   -0.01    1.31   0
  -1   6  13    1.63    1.34   0
   0   6  13    3.11    1.02   0
   1   6  13   18.70    1.17   0
   2   6  13    0.98    1.37   0
   3   6  13    0.49    1.01   0
   4   6  13    0.79    1.47   0
   5  -6  13   -0.03    2.79   0
   5   6  13    0.89    1.60   0
   5  -6  13    0.15    2.81   0
   6  -6  13    0.19    2.32   0
   6   6  13   -0.61    1.10   0
   6  -6  13    0.52    2.40   0
   5  -7 -13   -0.15    1.59   0
  -5   7  13    1.26    1.62   0
  -4   7  13   -0.85    1.07   0
   4  -7 -13    0.32    1.62   0
  -3   7  13    1.39    1.53   0
  -2   7  13    3.20    1.54   0
  -1   7  13   -0.33    1.49   0
   0   7  13    0.21    1.51   0
   1   7  13    3.61    1.56   0
   2   7  13    1.23    1.58   0
   3   7  13   -0.60    1.14   0
   4   7  13    1.13    1.69   0
  -1   8  13    1.14    1.76   0
   0   8  13    0.56    1.80   0
 -11   0  14   -0.57    1.18   0
  11   0 -14    0.99    1.19   0
  10   0 -14    1.42    1.04   0
 -10   0  14    0.89    1.43   0
   9   0 -14   -0.33    1.48   0
  -9   0  14    0.87    1.48   0
   8   0 -14    0.39    1.38   0
  -8   0  14    0.09    1.34   0
   7   0 -14    1.07    1.33   0
  -7   0  14    0.71    1.25   0
  -6   0  14    4.29    1.25   0
   6   0 -14    2.71    1.26   0
  -5   0  14    3.59    1.26   0
   5   0 -14    4.16    1.26   0
   4   0 -14    3.41    1.18   0
  -4   0  14    2.73    0.76   0
   3   0 -14   22.94    1.30   0
  -3   0  14   23.71    1.32   0
   2   0 -14    3.08    1.16   0
  -2   0  14    2.47    0.83   0
  -1   0  14    1.09    1.08   0
   1   0 -14    0.59    1.05   0
   0   0  14    4.22    1.10   0
   1   0  14    2.10    1.12   0
   2   0  14    9.17    1.16   0
   3   0  14    0.55    1.09   0
   4   0  14   11.97    1.19   0
   5   0  14    4.10    1.18   0
   6   0  14    0.86    0.91   0
   7   0  14   -0.86    0.84   0
   7   0  14    1.41    1.40   0
   8   0  14    2.77    1.37   0
   9   0  14    0.21    1.01   0
  10   0  14   -0.40    1.56   0
  11  -1 -14    0.14    1.70   0
  11   1 -14   -0.65    1.62   0
 -10  -1  14   -0.01    1.51   0
  10  -1 -14   -0.26    1.53   0
  10   1 -14    1.19    1.50   0
 -10   1  14   -0.69    1.54   0
   9  -1 -14    2.60    1.04   0
   9   1 -14    2.66    1.42   0
  -9   1  14    1.79    1.03   0
  -9  -1  14    1.97    1.37   0
   8  -1 -14    6.65    1.04   0
   8   1 -14    6.71    1.40   0
  -8   1  14    3.06    1.03   0
  -8  -1  14    6.11    1.36   0
  -7   1  14   18.70    1.41   0
   7  -1 -14   18.59    1.43   0
   7   1 -14   19.14    1.44   0
  -7  -1  14   20.73    1.35   0
  -6   1  14    6.51    1.26   0
   6  -1 -14    4.55    0.91   0
   6   1 -14    5.88    0.94   0
  -6  -1  14    5.24    0.91   0
  -5   1  14    2.30    1.23   0
  -5  -1  14    2.59    1.14   0
   5  -1 -14    1.89    0.89   0
   5   1 -14    2.20    1.17   0
  -4  -1  14   11.39    1.21   0
   4  -1 -14   11.95    1.28   0
   4   1 -14   12.00    1.21   0
  -4   1  14   12.33    1.28   0
   3   1 -14   22.98    1.31   0
   3  -1 -14   22.28    1.30   0
  -3   1  14   22.17    1.30   0
  -3  -1  14   21.32    1.30   0
   2   1 -14    1.16    1.12   0
   2  -1 -14    0.65    1.15   0
  -2   1  14    1.28    0.81   0
  -2  -1  14    1.26    1.11   0
  -1   1  14   15.76    0.92   0
  -1  -1  14   16.91    1.00   0
   1  -1 -14   15.70    0.94   0
   0   1  14    1.01    1.10   0
   0  -1  14    0.56    1.10   0
   1   1  14    8.47    0.91   0
   1  -1  14   10.37    1.20   0
   2   1  14   10.27    1.20   0
   2  -1  14    9.40    1.29   0
   3   1  14    0.79    0.86   0
   3  -1  14    0.21    1.09   0
   4   1  14    0.04    1.24   0
   4  -1  14    1.10    1.15   0
   5  -1  14    2.20    1.29   0
   5   1  14    1.17    1.23   0
   6   1  14   -0.31    0.97   0
   6  -1  14    1.03    1.20   0
   6  -1  14    1.63    0.92   0
   7   1  14    1.35    1.31   0
   7  -1  14    0.79    0.88   0
   7  -1  14    0.72    0.98   0
   7   1  14    1.64    1.42   0
   8   1  14   -0.83    1.33   0
   8  -1  14    0.68    0.96   0
   8   1  14   -0.08    1.41   0
   9   1  14   -0.76    1.54   0
   9  -1  14    0.25    1.43   0
 -10  -2  14   -0.02    1.14   0
  10  -2 -14    1.34    1.57   0
  10   2 -14    0.85    1.64   0
 -10   2  14    1.30    1.62   0
  -9  -2  14    0.41    1.46   0
   9  -2 -14    0.11    1.46   0
   9   2 -14   -0.26    1.03   0
  -9   2  14   -0.16    1.01   0
   8  -2 -14    0.86    1.42   0
  -8   2  14    0.28    0.98   0
   8   2 -14    1.60    1.39   0
  -8  -2  14   -0.23    0.92   0
  -7   2  14   -0.24    1.31   0
   7  -2 -14   -0.23    0.99   0
   7   2 -14    0.44    1.34   0
  -7  -2  14    0.27    0.90   0
  -6   2  14    1.94    0.91   0
   6  -2 -14    3.33    0.93   0
   6   2 -14    0.88    1.26   0
  -6  -2  14    4.24    1.19   0
   5  -2 -14    2.74    1.24   0
   5   2 -14    2.05    0.91   0
  -5  -2  14    1.78    1.22   0
  -5   2  14    1.04    0.87   0
   4  -2 -14    7.78    0.92   0
  -4  -2  14    5.71    1.16   0
   4   2 -14    5.97    1.27   0
  -4   2  14    6.24    0.89   0
   3   2 -14   11.52    1.27   0
   3  -2 -14   11.40    0.93   0
  -3   2  14   11.96    1.27   0
  -3  -2  14   11.54    0.99   0
   2   2 -14    1.34    1.19   0
   2  -2 -14    2.47    1.19   0
  -2   2  14    1.04    0.84   0
  -2  -2  14    1.55    1.11   0
  -1   2  14    4.11    1.23   0
  -1  -2  14    3.25    0.83   0
   1  -2 -14    3.57    1.21   0
   0   2  14    1.84    1.16   0
   0  -2  14    1.13    1.15   0
   1   2  14    0.85    1.22   0
   1  -2  14    0.73    1.21   0
   2   2  14    6.18    0.91   0
   2  -2  14    6.49    1.17   0
   3   2  14    1.05    0.84   0
   3  -2  14    0.01    1.16   0
   4   2  14    5.46    1.25   0
   4  -2  14    7.21    1.28   0
   5  -2  14    2.51    1.28   0
   5   2  14    2.43    0.94   0
   5  -2  14    2.21    1.23   0
   6  -2  14    0.19    1.37   0
   6   2  14    2.40    1.31   0
   6  -2  14   -0.29    0.92   0
   7   2  14    0.96    1.41   0
   7  -2  14    1.15    1.28   0
   7   2  14    0.06    1.32   0
   7  -2  14    0.86    1.35   0
   8   2  14    2.48    1.41   0
   8  -2  14    1.82    0.97   0
   8   2  14    1.78    1.49   0
   9  -2  14    0.91    1.53   0
   9   2  14    0.65    1.49   0
   9   2  14    1.12    1.62   0
  10  -3 -14   -0.34    1.65   0
  10   3 -14   -0.40    1.18   0
 -10   3  14    0.28    1.62   0
 -10  -3  14    0.11    1.62   0
   9  -3 -14    2.05    1.10   0
  -9  -3  14    1.84    1.50   0
   9   3 -14    1.84    1.55   0
  -9   3  14    0.95    1.55   0
  -8  -3  14    4.45    1.43   0
   8  -3 -14    3.22    1.04   0
  -8   3  14    3.25    1.44   0
   8   3 -14    3.61    1.58   0
  -7   3  14    5.23    1.36   0
   7  -3 -14    7.22    1.39   0
   7   3 -14    4.90    1.38   0
  -7  -3  14    4.95    1.34   0
  -6   3  14    2.97    0.92   0
   6  -3 -14    2.92    1.34   0
   6   3 -14    3.30    1.37   0
  -6  -3  14    2.74    0.97   0
   5  -3 -14    3.70    1.28   0
   5   3 -14    2.76    1.25   0
  -5  -3  14    2.86    1.20   0
  -5   3  14    2.00    1.28   0
   4  -3 -14    0.58    1.20   0
  -4  -3  14    0.85    1.24   0
   4   3 -14    0.96    1.29   0
  -4   3  14    0.24    1.20   0
   3   3 -14   16.90    1.39   0
   3  -3 -14   18.06    1.33   0
  -3  -3  14   17.71    1.35   0
  -3   3  14   17.01    1.31   0
  -2  -3  14    0.85    1.17   0
   2  -3 -14    1.76    1.19   0
  -2   3  14    0.46    0.84   0
  -1   3  14    6.63    0.89   0
  -1  -3  14    6.48    1.49   0
   0   3  14    1.01    1.18   0
   0  -3  14    0.27    1.22   0
   1   3  14    7.71    1.23   0
   1  -3  14    6.70    1.33   0
   2   3  14    4.92    1.21   0
   2  -3  14    4.53    1.29   0
   3   3  14    1.18    1.20   0
   3  -3  14    0.83    1.54   0
   4   3  14    0.40    1.28   0
   4  -3  14   -0.25    1.28   0
   4  -3  14    0.82    1.15   0
   5   3  14    0.79    0.91   0
   5  -3  14    1.24    1.34   0
   5  -3  14    0.56    1.19   0
   6  -3  14    1.95    1.38   0
   6   3  14    0.08    0.96   0
   6  -3  14    0.08    1.30   0
   7   3  14   -0.59    1.46   0
   7  -3  14    0.71    0.97   0
   7  -3  14    0.25    1.47   0
   8   3  14    0.36    1.52   0
   8  -3  14    0.42    1.47   0
   8   3  14    0.14    1.45   0
   8  -3  14    1.27    1.56   0
   9  -3  14    0.64    1.61   0
   9   3  14    0.71    1.56   0
   9   3  14   -0.29    1.19   0
   9  -4 -14    0.70    1.65   0
   9   4 -14   -0.47    1.72   0
  -9   4  14    0.15    1.60   0
  -9  -4  14    0.42    1.53   0
   8  -4 -14   -0.73    1.52   0
  -8   4  14    0.65    1.55   0
   8   4 -14    0.24    1.50   0
  -8  -4  14    1.21    1.43   0
  -7   4  14    1.11    1.01   0
   7  -4 -14   -0.49    1.04   0
   7   4 -14    0.08    1.42   0
  -7  -4  14    0.72    1.40   0
  -6   4  14    1.20    1.40   0
   6  -4 -14    1.16    1.04   0
  -6  -4  14    0.16    1.33   0
   6   4 -14    1.51    1.43   0
   5  -4 -14    0.69    1.36   0
   5   4 -14    0.89    1.68   0
  -5   4  14    0.44    1.32   0
  -5  -4  14    0.39    1.61   0
   4   4 -14    0.95    1.42   0
   4  -4 -14    1.37    1.35   0
  -4  -4  14    1.49    1.31   0
  -4   4  14    1.17    1.31   0
   3  -4 -14    3.11    0.93   0
  -3  -4  14    2.28    1.34   0
  -3   4  14    1.86    1.29   0
   3   4 -14    2.64    1.66   0
  -2  -4  14    0.33    1.59   0
  -2   4  14   -0.35    0.83   0
   2  -4 -14    0.27    1.22   0
  -1  -4  14    0.78    1.25   0
  -1   4  14   -0.22    1.22   0
   0   4  14    7.83    1.31   0
   0  -4  14    7.16    1.64   0
   1   4  14    0.70    1.24   0
   1  -4  14    0.53    1.70   0
   2   4  14    3.70    1.32   0
   2  -4  14    3.24    1.70   0
   2  -4  14    4.55    1.26   0
   3   4  14    0.59    0.88   0
   3  -4  14    0.18    1.60   0
   3  -4  14   -0.10    1.30   0
   4  -4  14    0.37    1.30   0
   4   4  14    1.63    1.31   0
   4  -4  14    1.60    1.67   0
   5   4  14    0.82    1.38   0
   5  -4  14    0.34    1.40   0
   5  -4  14    0.83    1.60   0
   6  -4  14    0.09    1.52   0
   6   4  14    0.68    1.46   0
   6  -4  14   -0.36    1.38   0
   7  -4  14    0.44    1.63   0
   7   4  14    1.68    1.57   0
   7  -4  14   -0.12    1.46   0
   8   4  14    0.02    1.63   0
   8   4  14    1.47    1.08   0
   8  -4  14    0.48    1.62   0
   8  -4  14    0.38    1.66   0
   8  -5 -14    0.21    1.15   0
   8   5 -14    0.17    1.77   0
  -8   5  14    0.54    1.62   0
  -8  -5  14    1.34    1.60   0
   7  -5 -14    3.81    1.55   0
  -7   5  14    1.15    1.57   0
   7   5 -14    2.05    1.57   0
  -7  -5  14    1.36    1.57   0
  -6  -5  14    0.24    1.44   0
  -6   5  14    0.21    1.48   0
   6  -5 -14   -0.06    1.54   0
   6   5 -14    0.04    1.56   0
   5   5 -14    0.07    1.82   0
   5  -5 -14    1.19    1.07   0
  -5  -5  14    1.15    1.41   0
  -5   5  14    0.69    1.03   0
   4  -5 -14    1.52    1.43   0
  -4  -5  14    1.74    1.64   0
  -4   5  14    2.37    1.42   0
   4   5 -14    0.80    1.80   0
   3  -5 -14    6.44    1.07   0
  -3  -5  14    5.94    1.76   0
  -3   5  14    5.07    1.03   0
  -2  -5  14    0.89    1.90   0
  -2   5  14    1.97    1.34   0
  -1   5  14    2.05    1.39   0
  -1  -5  14    2.12    2.05   0
   0  -5  14    0.71    2.07   0
   0   5  14    0.70    0.94   0
   0  -5  14    0.95    2.28   0
   1  -5  14    4.17    2.15   0
   1   5  14    3.01    1.00   0
   1  -5  14    3.87    2.11   0
   2   5  14    2.72    1.40   0
   2  -5  14    3.06    1.93   0
   2  -5  14    3.13    2.03   0
   3  -5  14    0.16    1.61   0
   3   5  14    0.92    1.01   0
   3  -5  14    0.79    1.78   0
   4   5  14    0.50    1.42   0
   4  -5  14    0.77    1.79   0
   4  -5  14    0.66    1.72   0
   5   5  14   -0.39    1.08   0
   5  -5  14    0.66    1.52   0
   5  -5  14    1.17    1.78   0
   6   5  14   -0.16    1.12   0
   6  -5  14    0.29    1.63   0
   6  -5  14   -0.72    1.57   0
   7   5  14    1.08    1.63   0
   7  -5  14    0.74    2.10   0
   7  -5  14    0.01    1.66   0
   7  -6 -14   -0.07    1.72   0
   7   6 -14    0.59    2.21   0
  -7   6  14   -0.91    1.69   0
   6   6 -14    0.40    2.07   0
   6  -6 -14    0.19    1.67   0
  -6   6  14   -0.72    1.59   0
  -5   6  14   -0.11    1.44   0
   5  -6 -14   -0.28    1.07   0
   4  -6 -14    0.87    1.51   0
  -4   6  14    0.03    1.48   0
  -3   6  14   -0.11    0.99   0
   3  -6 -14   -0.98    1.41   0
  -2   6  14    0.35    0.98   0
  -1   6  14    1.12    1.43   0
   0   6  14    4.34    1.44   0
   1   6  14    0.48    1.07   0
   2   6  14    0.17    1.53   0
   3   6  14    0.98    1.52   0
   4   6  14    0.21    1.11   0
   5  -6  14   -0.09    2.86   0
   5   6  14    0.20    1.61   0
   5  -6  14    0.39    2.88   0
   6   6  14    0.27    1.63   0
  -4   7  14    0.37    1.61   0
   4  -7 -14    0.28    1.21   0
  -3   7  14    1.91    1.66   0
  -2   7  14    0.46    1.58   0
  -1   7  14    0.75    1.56   0
   0   7  14    0.77    1.10   0
   1   7  14    1.50    1.62   0
   2   7  14    0.77    1.67   0
   3   7  14    0.22    1.67   0
  10   0 -15    0.76    1.17   0
 -10   0  15    1.39    1.56   0
   9   0 -15    1.84    1.50   0
  -9   0  15    0.65    1.03   0
   8   0 -15    1.13    1.40   0
  -8   0  15    0.94    0.97   0
   7   0 -15    2.53    1.37   0
  -7   0  15    0.47    1.34   0
  -6   0  15   10.79    1.31   0
   6   0 -15    9.08    1.01   0
  -5   0  15   10.27    1.32   0
   5   0 -15    8.62    0.96   0
   4   0 -15    1.18    1.28   0
  -4   0  15   -0.03    0.88   0
   3   0 -15   27.07    1.10   0
  -3   0  15   26.82    1.38   0
   2   0 -15   15.45    1.26   0
  -2   0  15   15.45    1.23   0
  -1   0  15    3.68    0.84   0
   0   0  15   27.11    1.33   0
   1   0  15    1.61    1.13   0
   2   0  15    0.05    0.86   0
   3   0  15   -0.34    1.16   0
   4   0  15    0.92    1.23   0
   5   0  15    0.29    1.25   0
   6   0  15    0.37    1.35   0
   7   0  15    1.99    1.50   0
   7   0  15    0.39    1.36   0
   8   0  15    0.53    1.42   0
   8   0  15   -0.45    1.58   0
   9   0  15    3.07    1.55   0
   9   0  15    1.36    1.15   0
 -10  -1  15    0.20    1.57   0
  10  -1 -15   -0.25    1.61   0
  10   1 -15    0.20    1.63   0
 -10   1  15   -0.19    1.14   0
   9  -1 -15    1.94    1.11   0
   9   1 -15    2.13    1.09   0
  -9   1  15    2.41    1.04   0
  -9  -1  15    3.64    1.48   0
   8  -1 -15    1.82    1.48   0
   8   1 -15    1.63    0.98   0
  -8   1  15   -0.07    1.00   0
  -8  -1  15    0.83    1.00   0
  -7   1  15    0.63    0.96   0
   7  -1 -15    1.16    0.97   0
   7   1 -15    1.22    0.97   0
  -7  -1  15    0.35    1.35   0
  -6   1  15    1.58    1.27   0
   6  -1 -15   -0.87    0.96   0
   6   1 -15    0.39    1.24   0
  -6  -1  15    0.27    1.24   0
  -5   1  15    0.28    1.22   0
  -5  -1  15    0.95    1.20   0
   5  -1 -15    0.48    0.88   0
   5   1 -15    2.23    1.25   0
  -4  -1  15   -0.35    0.80   0
   4   1 -15    0.18    0.84   0
   4  -1 -15    1.51    1.27   0
  -4   1  15    0.95    1.26   0
   3   1 -15    5.79    1.19   0
   3  -1 -15    4.73    1.26   0
  -3   1  15    4.25    0.92   0
  -3  -1  15    3.53    1.19   0
   2   1 -15    6.81    1.32   0
   2  -1 -15    7.64    0.91   0
  -2   1  15    8.69    1.25   0
  -2  -1  15    8.89    1.24   0
  -1   1  15   13.82    1.30   0
  -1  -1  15   12.87    1.02   0
   0   1  15    7.75    0.88   0
   0  -1  15    7.43    1.27   0
   1   1  15   10.25    0.95   0
   1  -1  15   10.68    1.29   0
   2   1  15    5.42    1.28   0
   2  -1  15    2.91    1.22   0
   3   1  15    4.25    1.23   0
   3  -1  15    3.79    1.24   0
   4   1  15    3.92    0.90   0
   4  -1  15    2.64    1.32   0
   5  -1  15    2.91    0.92   0
   5   1  15    3.73    1.29   0
   6   1  15   -0.66    0.98   0
   6  -1  15    0.46    1.31   0
   6  -1  15    0.71    0.88   0
   7  -1  15   -0.25    1.42   0
   7   1  15    0.73    1.37   0
   7   1  15   -0.17    0.97   0
   7  -1  15   -1.93    1.32   0
   8   1  15    0.12    1.02   0
   8  -1  15    0.05    1.41   0
   8  -1  15    1.45    1.52   0
   8   1  15    0.20    1.57   0
   9   1  15    2.12    1.16   0
   9  -1  15    2.52    1.64   0
   9  -1  15    4.42    1.72   0
   9   1  15    2.38    1.26   0
 -10  -2  15    0.56    1.12   0
  10  -2 -15    0.41    1.71   0
  10   2 -15   -0.15    1.18   0
 -10   2  15   -0.24    1.18   0
  -9  -2  15    0.73    1.44   0
   9  -2 -15    1.77    1.51   0
   9   2 -15    0.86    1.55   0
  -9   2  15    1.87    1.53   0
   8  -2 -15   -0.03    1.46   0
   8   2 -15   -0.12    1.47   0
  -8   2  15    1.54    1.45   0
  -8  -2  15    0.48    0.95   0
  -7   2  15    1.51    1.00   0
   7  -2 -15    1.04    1.38   0
   7   2 -15    1.42    1.36   0
  -7  -2  15    0.78    0.95   0
  -6   2  15    5.60    1.37   0
   6  -2 -15    4.06    0.97   0
   6   2 -15    2.69    0.99   0
  -6  -2  15    3.45    1.32   0
   5  -2 -15    5.98    1.40   0
   5   2 -15    7.15    1.32   0
  -5  -2  15    8.64    1.33   0
  -5   2  15    9.58    1.36   0
   4   2 -15    4.30    1.31   0
   4  -2 -15    3.56    1.27   0
  -4  -2  15    4.95    1.24   0
  -4   2  15    2.67    0.92   0
   3   2 -15   11.50    1.36   0
   3  -2 -15   11.35    1.33   0
  -3   2  15   10.48    0.93   0
  -3  -2  15   11.16    1.30   0
   2  -2 -15    6.33    0.90   0
   2   2 -15    4.21    1.23   0
  -2   2  15    4.82    1.25   0
  -2  -2  15    5.23    1.21   0
  -1   2  15    7.97    1.27   0
  -1  -2  15   10.31    1.29   0
   0   2  15   19.00    1.01   0
   0  -2  15   20.24    1.32   0
   1   2  15   -1.06    1.24   0
   1  -2  15    1.03    1.18   0
   2   2  15    0.93    0.87   0
   2  -2  15    0.49    1.23   0
   3   2  15    0.18    1.26   0
   3  -2  15    0.21    1.22   0
   4   2  15   -0.56    1.33   0
   4  -2  15    0.72    1.26   0
   5   2  15   -0.05    1.37   0
   5  -2  15    1.84    1.33   0
   5  -2  15    0.84    1.23   0
   6  -2  15    0.90    1.42   0
   6   2  15   -0.80    1.41   0
   6  -2  15   -0.85    1.33   0
   7  -2  15    0.35    1.49   0
   7   2  15    0.13    1.05   0
   7  -2  15    0.64    1.40   0
   7   2  15    0.81    0.95   0
   8   2  15   -0.13    1.18   0
   8   2  15    1.49    1.05   0
   8  -2  15    1.72    1.47   0
   8  -2  15    0.16    1.15   0
   9  -2  15    1.30    1.15   0
   9   2  15    1.00    1.13   0
   9   2  15    0.76    1.73   0
   9  -3 -15    0.35    1.54   0
  -9  -3  15    0.31    1.55   0
   9   3 -15    1.69    1.64   0
  -9   3  15    0.22    1.08   0
  -8  -3  15    0.78    1.46   0
   8  -3 -15    3.18    1.53   0
   8   3 -15    2.17    1.53   0
  -8   3  15    0.80    1.05   0
  -7   3  15   -0.22    0.97   0
   7  -3 -15   -0.01    1.45   0
   7   3 -15   -0.13    1.45   0
  -7  -3  15    0.83    1.37   0
  -6   3  15    0.85    1.28   0
   6  -3 -15    0.98    1.34   0
   6   3 -15    0.68    1.37   0
  -6  -3  15    1.49    1.30   0
   5  -3 -15   -1.06    0.90   0
   5   3 -15    0.82    1.34   0
  -5  -3  15    1.00    1.24   0
  -5   3  15    0.41    0.92   0
   4   3 -15   -0.19    1.30   0
   4  -3 -15   -0.77    0.95   0
  -4  -3  15   -0.02    1.20   0
  -4   3  15    0.30    1.26   0
   3   3 -15    2.13    1.38   0
   3  -3 -15    5.24    1.31   0
  -3  -3  15    2.48    1.26   0
  -3   3  15    2.24    1.29   0
  -2  -3  15    2.70    1.29   0
  -2   3  15    2.11    1.23   0
   2  -3 -15    2.97    1.27   0
  -1   3  15    2.96    0.88   0
  -1  -3  15    3.39    1.28   0
   0   3  15    7.34    1.25   0
   0  -3  15    6.78    1.29   0
   1   3  15    5.34    1.26   0
   1  -3  15    3.86    1.32   0
   2   3  15    1.13    1.24   0
   2  -3  15   -0.04    1.18   0
   3   3  15    2.13    0.96   0
   3  -3  15    2.19    1.37   0
   4  -3  15    2.02    1.53   0
   4   3  15    3.56    0.95   0
   4  -3  15    3.57    1.41   0
   5   3  15    0.75    1.36   0
   5  -3  15    0.32    1.43   0
   5  -3  15    0.78    1.21   0
   6  -3  15   -0.39    1.37   0
   6  -3  15    0.88    1.51   0
   6   3  15    0.27    1.47   0
   7  -3  15   -0.18    1.52   0
   7   3  15    0.13    1.13   0
   7  -3  15    0.97    1.45   0
   8  -3  15    0.74    1.59   0
   8   3  15   -0.03    1.62   0
   8  -3  15    0.20    1.52   0
   8   3  15   -1.45    1.05   0
   8  -4 -15    0.07    1.56   0
   8   4 -15   -0.32    1.63   0
  -8   4  15    0.69    1.55   0
  -8  -4  15   -0.10    1.56   0
   7  -4 -15    1.97    1.50   0
  -7   4  15    2.90    1.47   0
   7   4 -15    0.20    1.55   0
  -7  -4  15    0.48    1.48   0
  -6   4  15    2.11    1.41   0
  -6  -4  15    1.60    1.52   0
   6  -4 -15    2.23    1.44   0
   6   4 -15    2.07    1.53   0
   5   4 -15    3.19    1.49   0
   5  -4 -15    3.66    1.42   0
  -5  -4  15    2.11    1.40   0
  -5   4  15    2.61    0.96   0
   4   4 -15    1.04    1.42   0
   4  -4 -15    2.07    1.37   0
  -4  -4  15    0.85    1.65   0
  -4   4  15    1.73    1.32   0
   3  -4 -15    3.08    1.34   0
  -3  -4  15    3.20    1.65   0
  -3   4  15    2.89    0.95   0
  -2  -4  15    3.22    1.69   0
  -2   4  15    4.46    1.33   0
   2  -4 -15    3.51    1.43   0
  -1  -4  15    4.33    1.65   0
  -1   4  15    5.85    1.31   0
   0   4  15    3.42    0.94   0
   0  -4  15    4.93    1.73   0
   1   4  15    1.17    0.91   0
   1  -4  15    0.39    1.34   0
   2   4  15    1.80    1.31   0
   2  -4  15    1.39    1.28   0
   2  -4  15    1.71    1.68   0
   3   4  15    1.30    0.92   0
   3  -4  15   -0.24    1.40   0
   3  -4  15   -0.03    1.30   0
   4  -4  15   -0.19    1.30   0
   4   4  15    0.57    1.37   0
   4  -4  15    0.12    1.45   0
   5   4  15   -0.63    1.04   0
   5  -4  15   -0.03    1.52   0
   5  -4  15    0.09    1.43   0
   6   4  15   -0.75    1.08   0
   6  -4  15   -0.25    1.94   0
   6  -4  15   -0.11    1.48   0
   7  -4  15   -0.36    1.61   0
   7   4  15    1.25    1.59   0
   7  -4  15    1.11    1.56   0
   7  -5 -15    2.45    1.65   0
  -7  -5  15    0.31    1.61   0
  -7   5  15    0.27    1.12   0
   7   5 -15    1.37    2.07   0
  -6   5  15    0.86    1.07   0
   6  -5 -15    1.28    1.57   0
   6   5 -15    0.30    1.98   0
  -6  -5  15   -0.08    1.53   0
   5   5 -15    0.79    1.92   0
   5  -5 -15   -0.02    1.07   0
  -5  -5  15    0.87    1.45   0
  -5   5  15    0.58    1.03   0
   4  -5 -15    0.73    1.48   0
  -4  -5  15    0.54    1.74   0
  -4   5  15    1.45    1.39   0
  -3  -5  15    1.24    1.75   0
  -3   5  15    2.43    1.45   0
   3  -5 -15    2.15    1.51   0
  -2  -5  15    1.25    1.94   0
  -2   5  15    0.45    0.99   0
  -1   5  15    1.58    1.00   0
  -1  -5  15    1.73    1.92   0
   0  -5  15    0.70    1.90   0
   0   5  15   -0.22    1.02   0
   0  -5  15    0.55    1.87   0
   1  -5  15    0.46    1.96   0
   1  -5  15    0.27    1.89   0
   1   5  15    1.99    1.39   0
   2   5  15    0.36    1.06   0
   2  -5  15    0.95    1.93   0
   2  -5  15    0.70    2.03   0
   3   5  15    0.72    1.02   0
   3  -5  15    0.52    2.00   0
   3  -5  15    1.29    1.83   0
   4  -5  15    0.65    1.80   0
   4   5  15    0.60    1.55   0
   4  -5  15    0.77    1.95   0
   5   5  15    0.71    1.13   0
   5  -5  15    0.28    1.99   0
   5  -5  15    1.68    1.89   0
   6   5  15    1.58    1.63   0
   6  -5  15   -0.33    2.13   0
   6  -5  15    0.55    1.64   0
   6  -6 -15    0.75    1.72   0
  -6   6  15   -0.32    1.60   0
   6   6 -15    0.06    2.59   0
  -5   6  15    0.83    1.60   0
   5  -6 -15    0.84    1.66   0
  -4   6  15    1.76    1.54   0
   4  -6 -15    0.60    1.61   0
  -3   6  15    0.83    1.54   0
  -2   6  15    0.61    1.52   0
  -1   6  15   -0.65    1.53   0
   0   6  15    1.22    1.52   0
   1   6  15    0.10    1.07   0
   2   6  15   -0.45    1.10   0
   3   6  15    0.97    1.11   0
   4   6  15    1.04    1.63   0
   5  -6  15    0.03    3.54   0
  -3   7  15    0.18    1.67   0
  -2   7  15    1.32    1.18   0
  -1   7  15    1.23    1.63   0
   0   7  15   -0.17    1.68   0
   1   7  15    1.18    1.66   0
   2   7  15   -0.77    1.64   0
   9   0 -16    0.25    1.08   0
  -9   0  16    0.19    1.53   0
   8   0 -16    2.00    1.09   0
  -8   0  16    1.64    1.50   0
   7   0 -16    6.52    1.46   0
  -7   0  16    5.14    1.39   0
  -6   0  16    1.70    1.35   0
   6   0 -16   -0.87    0.90   0
  -5   0  16    1.26    0.92   0
   5   0 -16    3.12    0.91   0
   4   0 -16    1.40    1.23   0
  -4   0  16    0.02    0.86   0
   3   0 -16   -0.74    0.86   0
  -3   0  16    0.22    1.21   0
  -2   0  16    2.04    1.21   0
   2   0 -16    1.05    1.19   0
  -1   0  16   -0.23    0.80   0
   0   0  16    6.39    1.26   0
   1   0  16    3.55    1.20   0
   2   0  16    3.71    1.23   0
   3   0  16    7.97    1.31   0
   4   0  16    1.60    1.26   0
   5   0  16    2.94    1.37   0
   6   0  16    1.26    1.50   0
   7   0  16    1.01    1.03   0
   7   0  16    0.35    1.40   0
   8   0  16    5.67    1.67   0
   8   0  16    5.69    1.59   0
   9  -1 -16   -0.37    1.15   0
   9   1 -16    0.52    1.51   0
  -9   1  16   -0.74    1.57   0
  -9  -1  16   -0.28    1.03   0
   8  -1 -16    2.98    1.51   0
   8   1 -16    3.47    1.57   0
  -8   1  16    1.76    1.50   0
  -8  -1  16    3.69    1.53   0
   7  -1 -16    1.44    1.07   0
   7   1 -16    0.37    1.50   0
  -7   1  16   -1.10    1.44   0
  -7  -1  16    1.11    1.02   0
  -6   1  16    0.77    0.87   0
   6  -1 -16    1.05    0.96   0
   6   1 -16   -0.02    0.96   0
  -6  -1  16    0.59    1.27   0
  -5   1  16    4.62    1.35   0
  -5  -1  16    5.84    0.93   0
   5   1 -16    3.97    1.34   0
   5  -1 -16    8.99    1.41   0
  -4  -1  16    9.68    1.35   0
   4   1 -16   10.13    1.30   0
   4  -1 -16   10.14    1.04   0
  -4   1  16   11.71    1.29   0
   3   1 -16    5.15    1.28   0
   3  -1 -16    3.70    0.92   0
  -3   1  16    4.95    1.34   0
  -3  -1  16    4.16    1.23   0
  -2   1  16    4.38    1.26   0
  -2  -1  16    5.15    1.24   0
   2   1 -16    4.80    0.94   0
   2  -1 -16    5.15    1.26   0
  -1   1  16    5.78    1.29   0
  -1  -1  16    5.55    0.91   0
   0   1  16    2.46    1.27   0
   0  -1  16    2.33    1.21   0
   1   1  16    3.49    0.92   0
   1  -1  16    3.54    0.88   0
   2   1  16    2.66    1.25   0
   2  -1  16    2.76    1.25   0
   3   1  16    0.68    0.96   0
   3  -1  16    1.01    1.23   0
   4   1  16    2.91    1.37   0
   4  -1  16    2.36    1.34   0
   5   1  16    3.58    1.41   0
   5  -1  16    2.89    1.41   0
   6   1  16    0.89    1.04   0
   6  -1  16    0.36    1.40   0
   6  -1  16    0.79    1.28   0
   7  -1  16    0.96    1.06   0
   7   1  16    1.01    1.55   0
   7   1  16    1.61    1.39   0
   7  -1  16    0.85    1.01   0
   8  -1  16    1.79    1.66   0
   8   1  16    0.06    1.62   0
   8   1  16    1.96    1.52   0
   8  -1  16    1.30    1.12   0
  -9  -2  16    0.22    1.55   0
   9  -2 -16    0.95    1.12   0
   9   2 -16   -0.45    1.63   0
  -9   2  16   -0.35    1.58   0
   8  -2 -16    0.32    1.04   0
   8   2 -16    0.30    1.53   0
  -8   2  16   -0.58    1.57   0
  -8  -2  16   -0.12    1.50   0
  -7   2  16    5.95    1.46   0
   7  -2 -16    7.72    1.56   0
   7   2 -16    3.96    1.12   0
  -7  -2  16    5.29    1.46   0
  -6   2  16    0.69    1.36   0
   6  -2 -16    0.45    1.40   0
   6   2 -16    0.46    1.40   0
  -6  -2  16   -0.35    0.97   0
   5  -2 -16    0.16    1.38   0
   5   2 -16   -0.26    1.35   0
  -5  -2  16    0.32    1.33   0
  -5   2  16    1.55    1.31   0
   4   2 -16    0.72    1.30   0
   4  -2 -16   -0.63    1.35   0
  -4  -2  16    2.08    1.27   0
  -4   2  16    1.10    0.94   0
   3   2 -16    0.69    1.26   0
   3  -2 -16    1.12    0.94   0
  -3   2  16    0.41    1.26   0
  -3  -2  16    0.59    1.25   0
  -2   2  16    2.14    1.23   0
  -2  -2  16    1.81    1.28   0
   2  -2 -16    2.51    0.91   0
  -1   2  16   -0.08    0.90   0
  -1  -2  16    0.24    1.28   0
   0   2  16    0.83    1.25   0
   0  -2  16    0.14    1.27   0
   1   2  16    2.74    0.93   0
   1  -2  16    3.17    1.34   0
   2   2  16    3.35    0.91   0
   2  -2  16    4.20    1.34   0
   3   2  16    2.70    1.37   0
   3  -2  16    3.48    1.33   0
   4   2  16    0.10    1.36   0
   4  -2  16    0.24    1.39   0
   5   2  16    4.20    1.46   0
   5  -2  16    2.51    1.43   0
   5  -2  16    0.78    1.35   0
   6  -2  16    1.64    1.36   0
   6  -2  16    1.11    1.08   0
   6   2  16   -0.06    1.51   0
   7  -2  16   -0.39    1.06   0
   7   2  16   -0.03    1.08   0
   7  -2  16    0.41    1.04   0
   7   2  16    0.81    1.06   0
   8  -2  16    3.38    1.73   0
   8   2  16    4.43    1.25   0
   8   2  16    4.57    1.16   0
   8  -2  16    3.25    1.62   0
   9  -3 -16    0.06    1.68   0
   9   3 -16    0.98    1.73   0
  -8  -3  16    2.21    1.57   0
   8  -3 -16    1.85    1.63   0
   8   3 -16    1.96    1.63   0
  -8   3  16    1.51    1.58   0
   7  -3 -16    0.15    1.02   0
  -7   3  16    0.56    1.46   0
   7   3 -16    0.18    1.52   0
  -7  -3  16   -0.06    1.48   0
  -6   3  16    0.54    1.40   0
   6  -3 -16    0.26    1.05   0
   6   3 -16    0.58    1.43   0
  -6  -3  16   -0.20    1.46   0
   5  -3 -16    1.97    1.39   0
   5   3 -16    1.65    1.42   0
  -5  -3  16    1.90    1.38   0
  -5   3  16    1.29    0.98   0
   4   3 -16    6.01    1.44   0
   4  -3 -16    5.48    1.02   0
  -4  -3  16    8.08    1.38   0
  -4   3  16    5.18    1.34   0
   3  -3 -16    5.72    1.35   0
  -3  -3  16    5.74    1.34   0
  -3   3  16    3.63    0.95   0
   3   3 -16    3.79    1.45   0
  -2   3  16   -0.76    1.28   0
   2  -3 -16   -0.18    1.33   0
  -2  -3  16   -0.25    1.28   0
  -1   3  16    2.28    0.94   0
  -1  -3  16    2.87    1.30   0
   0   3  16    2.74    0.96   0
   0  -3  16    3.83    1.32   0
   1   3  16    1.13    0.92   0
   1  -3  16   -0.60    1.30   0
   2   3  16    1.77    1.30   0
   2  -3  16   -0.20    1.62   0
   3   3  16    1.00    0.95   0
   3  -3  16    0.73    1.39   0
   4  -3  16    1.22    1.32   0
   4   3  16    0.84    1.36   0
   4  -3  16    1.15    1.42   0
   5   3  16    1.69    1.02   0
   5  -3  16    1.59    1.46   0
   5  -3  16    0.53    1.37   0
   6   3  16    0.41    1.09   0
   6  -3  16   -0.10    1.54   0
   6  -3  16    1.33    1.47   0
   7   3  16    0.87    1.61   0
   7  -3  16   -0.31    1.74   0
   7  -3  16   -0.60    1.57   0
   8  -4 -16    0.74    1.70   0
   8   4 -16    0.07    1.72   0
  -8   4  16   -0.69    1.66   0
  -8  -4  16    1.15    1.61   0
   7  -4 -16    3.62    1.59   0
  -7   4  16    2.09    1.56   0
   7   4 -16    3.78    1.68   0
  -7  -4  16    3.27    1.59   0
  -6   4  16    0.53    1.50   0
  -6  -4  16   -0.24    1.76   0
   6  -4 -16    0.73    1.52   0
   6   4 -16    0.93    1.58   0
   5   4 -16   -0.47    1.56   0
   5  -4 -16    0.89    1.05   0
  -5  -4  16   -0.06    1.50   0
  -5   4  16    0.29    1.04   0
   4  -4 -16    0.28    1.40   0
  -4  -4  16    0.83    1.72   0
  -4   4  16   -0.57    0.95   0
   4   4 -16    0.29    1.49   0
   3  -4 -16    0.56    1.39   0
  -3  -4  16    1.34    1.64   0
  -3   4  16    0.59    1.43   0
  -2  -4  16    0.14    1.42   0
  -2   4  16    1.20    1.30   0
  -1  -4  16    0.11    1.37   0
  -1   4  16   -0.03    1.29   0
   0   4  16    1.63    1.37   0
   0  -4  16    1.12    1.37   0
   1   4  16    0.37    1.31   0
   1  -4  16    0.50    1.39   0
   2  -4  16    0.35    1.58   0
   2   4  16   -0.38    0.99   0
   2  -4  16    0.11    1.39   0
   3  -4  16    1.08    1.38   0
   3   4  16    1.97    1.03   0
   3  -4  16    1.15    1.50   0
   4   4  16    2.46    1.47   0
   4  -4  16    0.34    1.46   0
   4  -4  16    0.73    1.49   0
   5   4  16    2.49    1.48   0
   5  -4  16    0.34    1.58   0
   5  -4  16    0.30    1.85   0
   6   4  16    0.59    1.57   0
   6  -4  16    0.40    2.04   0
   6  -4  16    1.49    1.55   0
   7   5 -16    0.16    1.74   0
   6   5 -16    0.17    1.72   0
  -6   5  16    0.56    1.13   0
   6  -5 -16    0.63    1.65   0
  -6  -5  16    0.13    1.66   0
   5  -5 -16    0.93    1.15   0
  -5  -5  16    0.57    1.88   0
  -5   5  16    0.84    1.11   0
   5   5 -16    1.79    2.03   0
   4  -5 -16    2.92    1.60   0
  -4  -5  16    1.99    1.87   0
  -4   5  16    1.15    1.10   0
  -3  -5  16    0.29    1.77   0
  -3   5  16   -0.16    1.49   0
   3  -5 -16   -0.74    1.54   0
  -2   5  16    0.57    1.47   0
  -2  -5  16    0.61    1.80   0
  -1   5  16    1.64    1.07   0
  -1  -5  16    0.64    2.04   0
   0  -5  16    0.50    2.05   0
   0   5  16    0.65    1.06   0
   0  -5  16    0.27    1.93   0
   1  -5  16    0.13    2.01   0
   1   5  16    0.99    1.47   0
   1  -5  16    1.06    1.97   0
   2   5  16    1.08    1.49   0
   2  -5  16    0.73    2.03   0
   2  -5  16    0.57    1.86   0
   3   5  16   -0.45    1.52   0
   3  -5  16   -0.04    2.16   0
   3  -5  16    0.48    1.93   0
   4  -5  16    0.21    1.91   0
   4   5  16   -0.16    1.15   0
   4  -5  16    1.00    2.03   0
   5   5  16    0.64    1.16   0
   5  -5  16    0.61    2.10   0
   5  -5  16    0.98    2.05   0
   5  -6 -16    1.42    1.69   0
  -4   6  16   -1.03    1.59   0
   4  -6 -16   -0.12    1.16   0
  -3   6  16   -0.83    1.61   0
  -2   6  16    1.14    1.65   0
  -1   6  16    0.35    1.12   0
   0   6  16    0.37    1.55   0
   1   6  16   -0.41    1.61   0
   2   6  16    0.46    1.66   0
   3   6  16    0.36    1.66   0
   9   0 -17    0.50    1.19   0
  -9   0  17    0.38    1.62   0
   8   0 -17   -0.95    1.61   0
  -8   0  17    0.48    1.03   0
   7   0 -17    0.64    1.02   0
  -7   0  17   -0.05    1.01   0
   6   0 -17    4.88    1.48   0
  -6   0  17    3.52    1.39   0
  -5   0  17    0.55    0.96   0
   5   0 -17    1.02    0.93   0
   4   0 -17    6.48    1.35   0
  -4   0  17    5.05    1.31   0
   3   0 -17    6.52    1.35   0
  -3   0  17    7.65    1.34   0
  -2   0  17    2.14    1.31   0
   2   0 -17    1.87    0.94   0
  -1   0  17    6.31    1.35   0
   0   0  17    0.91    1.28   0
   1   0  17    1.33    1.26   0
   2   0  17    1.81    1.28   0
   3   0  17    1.69    1.32   0
   4   0  17    0.79    1.35   0
   5   0  17    2.65    1.45   0
   6   0  17    0.83    1.49   0
   7   0  17    0.56    1.14   0
   7   0  17   -0.43    1.47   0
   9  -1 -17   -0.15    1.15   0
   9   1 -17    1.21    1.67   0
  -9   1  17    0.57    1.10   0
  -9  -1  17   -0.30    1.60   0
   8  -1 -17    2.33    1.53   0
   8   1 -17    0.55    1.11   0
  -8   1  17    0.79    1.54   0
  -8  -1  17    0.33    1.53   0
   7  -1 -17    1.30    1.09   0
   7   1 -17    1.19    1.48   0
  -7   1  17    1.81    1.51   0
  -7  -1  17    1.35    1.45   0
  -6   1  17    1.54    0.94   0
   6  -1 -17    2.19    0.95   0
   6   1 -17    1.94    1.43   0
  -6  -1  17    0.33    1.36   0
  -5   1  17    1.08    1.32   0
   5   1 -17   -0.25    1.34   0
   5  -1 -17    2.20    1.34   0
  -5  -1  17    0.58    1.29   0
  -4  -1  17    1.28    0.91   0
   4   1 -17   -0.02    1.35   0
   4  -1 -17    0.50    1.36   0
  -4   1  17    1.94    1.00   0
   3   1 -17    0.30    1.37   0
   3  -1 -17    1.39    1.32   0
  -3   1  17   -0.02    1.23   0
  -3  -1  17    0.77    0.91   0
  -2   1  17    1.18    1.26   0
  -2  -1  17    1.77    1.21   0
   2  -1 -17   -0.03    1.25   0
  -1   1  17    1.24    1.23   0
  -1  -1  17    2.48    1.25   0
   0   1  17   -0.06    1.26   0
   0  -1  17    0.84    0.91   0
   1   1  17   -0.03    0.86   0
   1  -1  17    0.26    0.92   0
   2   1  17    2.59    1.00   0
   2  -1  17    3.11    1.33   0
   3   1  17    0.43    1.32   0
   3  -1  17    0.52    0.91   0
   4   1  17    7.53    1.39   0
   4  -1  17    4.53    1.37   0
   5   1  17    3.70    1.07   0
   5  -1  17    5.54    1.52   0
   6   1  17   -0.48    1.02   0
   6  -1  17    0.32    1.04   0
   6  -1  17    0.07    1.43   0
   7   1  17    0.43    1.65   0
   7  -1  17   -1.17    1.69   0
   7   1  17    1.19    1.53   0
   7  -1  17    0.40    0.99   0
   8  -2 -17    1.29    1.20   0
   8   2 -17    2.33    1.63   0
  -8   2  17    1.08    1.63   0
  -8  -2  17    1.06    1.58   0
   7  -2 -17    0.03    1.52   0
   7   2 -17   -0.26    1.53   0
  -7   2  17   -0.44    1.49   0
  -7  -2  17   -0.57    1.44   0
  -6   2  17    4.14    1.48   0
   6  -2 -17    5.10    1.48   0
   6   2 -17    3.24    1.49   0
  -6  -2  17    2.62    1.43   0
   5  -2 -17   -0.94    1.03   0
   5   2 -17    1.79    1.43   0
  -5  -2  17    0.96    0.97   0
  -5   2  17   -0.10    1.00   0
   4   2 -17    1.59    1.02   0
   4  -2 -17    2.03    1.37   0
  -4  -2  17    0.60    1.35   0
  -4   2  17    1.50    1.36   0
   3  -2 -17    4.71    1.02   0
  -3   2  17    3.65    0.96   0
  -3  -2  17    3.91    1.32   0
   3   2 -17    3.40    1.39   0
  -2   2  17    5.97    1.34   0
  -2  -2  17    6.84    1.34   0
   2  -2 -17    5.21    0.97   0
  -1   2  17    1.43    0.95   0
  -1  -2  17    3.15    1.31   0
   0   2  17    0.68    0.96   0
   0  -2  17    0.03    1.28   0
   1   2  17    1.99    1.00   0
   1  -2  17    2.68    1.36   0
   2   2  17    2.29    1.35   0
   2  -2  17    2.53    1.35   0
   3   2  17   -0.49    0.97   0
   3  -2  17   -0.30    1.36   0
   4   2  17    0.27    1.42   0
   4  -2  17    0.16    1.40   0
   5   2  17    0.93    1.08   0
   5  -2  17    2.02    1.54   0
   5  -2  17    2.15    1.44   0
   6  -2  17   -1.01    1.43   0
   6   2  17    0.64    1.05   0
   6  -2  17    1.41    1.52   0
   7   2  17   -0.04    1.63   0
   7  -2  17   -0.36    1.64   0
   7   2  17   -0.17    1.08   0
   7  -2  17   -0.47    1.51   0
  -8  -3  17    0.65    1.63   0
   8  -3 -17    0.34    1.22   0
   8   3 -17    0.26    1.70   0
  -8   3  17    0.42    1.66   0
   7  -3 -17    2.01    1.59   0
   7   3 -17    1.43    1.67   0
  -7   3  17    1.84    1.52   0
  -7  -3  17    1.43    1.59   0
  -6   3  17   -0.31    1.50   0
   6  -3 -17    0.35    1.50   0
   6   3 -17    0.60    1.51   0
  -6  -3  17    0.20    1.43   0
   5   3 -17    0.67    1.50   0
   5  -3 -17   -0.61    1.47   0
  -5  -3  17    0.79    1.48   0
  -5   3  17   -0.05    1.42   0
   4   3 -17   -0.26    1.43   0
   4  -3 -17    0.57    1.44   0
  -4  -3  17    0.80    1.40   0
  -4   3  17   -0.60    0.96   0
   3  -3 -17   -1.20    1.38   0
  -3  -3  17    0.85    1.38   0
  -3   3  17    0.06    1.34   0
  -2   3  17    1.33    1.32   0
  -2  -3  17    1.55    1.39   0
  -1   3  17   -1.09    1.35   0
  -1  -3  17    0.69    1.36   0
   0   3  17    1.32    1.34   0
   0  -3  17    0.62    1.43   0
   1   3  17   -0.33    1.36   0
   1  -3  17   -0.04    1.39   0
   2   3  17    0.92    1.39   0
   2  -3  17    2.06    1.44   0
   3   3  17   -0.28    1.00   0
   3  -3  17    0.21    1.39   0
   4  -3  17    1.82    1.44   0
   4   3  17    3.96    1.48   0
   4  -3  17    2.23    1.53   0
   5   3  17    2.46    1.58   0
   5  -3  17    2.72    1.58   0
   5  -3  17    1.83    1.08   0
   6  -3  17    0.75    1.50   0
   6   3  17    0.46    1.60   0
   6  -3  17    1.44    1.59   0
   7  -4 -17    0.94    1.23   0
   7   4 -17    1.20    1.73   0
  -7   4  17    0.75    1.18   0
  -7  -4  17   -0.72    1.59   0
  -6  -4  17    0.29    1.59   0
  -6   4  17   -0.55    1.52   0
   6   4 -17    1.01    1.69   0
   6  -4 -17    2.02    1.15   0
   5   4 -17    0.05    1.60   0
   5  -4 -17    0.63    1.07   0
  -5  -4  17   -0.58    1.54   0
  -5   4  17    0.97    1.48   0
   4  -4 -17   -0.11    1.49   0
  -4  -4  17    0.72    1.46   0
  -4   4  17    0.86    1.47   0
  -3  -4  17    0.79    1.51   0
  -3   4  17    2.17    1.04   0
   3  -4 -17    2.53    1.49   0
  -2  -4  17    0.54    1.79   0
  -2   4  17    1.02    1.00   0
  -1  -4  17    0.24    1.77   0
  -1   4  17    0.98    1.40   0
   0   4  17    0.13    1.41   0
   0  -4  17    0.64    1.80   0
   1   4  17    0.48    1.03   0
   1  -4  17   -0.11    1.48   0
   2  -4  17    0.65    1.49   0
   2   4  17    1.98    1.45   0
   2  -4  17   -0.13    1.49   0
   3  -4  17    0.53    1.44   0
   3   4  17    0.31    1.02   0
   3  -4  17   -0.30    1.55   0
   4   4  17    0.19    1.57   0
   4  -4  17   -0.09    1.85   0
   4  -4  17    0.03    1.59   0
   5   4  17    0.29    1.59   0
   5  -4  17    1.75    1.67   0
   5  -4  17    0.92    1.61   0
   6   4  17    0.16    1.67   0
   5  -5 -17    0.16    1.20   0
  -5  -5  17    0.40    2.00   0
  -5   5  17   -0.43    1.16   0
  -4  -5  17   -0.32    1.99   0
  -4   5  17   -0.51    1.14   0
   4  -5 -17    0.25    1.61   0
  -3  -5  17    0.41    1.90   0
  -3   5  17    2.42    1.53   0
  -2   5  17    0.54    1.51   0
  -2  -5  17   -0.14    1.90   0
  -1   5  17    0.90    1.53   0
  -1  -5  17   -0.32    1.87   0
   0  -5  17    0.41    1.90   0
   0   5  17    1.11    1.51   0
   0  -5  17    0.38    1.87   0
   1  -5  17    0.02    1.94   0
   1   5  17   -0.68    1.09   0
   1  -5  17    0.44    2.11   0
   2   5  17    2.05    1.14   0
   2  -5  17    0.53    1.92   0
   2  -5  17   -0.29    2.26   0
   3   5  17    1.16    1.55   0
   3  -5  17    0.48    1.92   0
   3  -5  17    0.58    2.00   0
   4  -5  17    0.71    2.05   0
   4   5  17    0.64    1.23   0
   4  -5  17   -0.14    2.15   0
  -3   6  17    1.29    1.20   0
  -2   6  17   -0.11    1.70   0
  -1   6  17    1.08    1.17   0
   0   6  17   -0.52    1.65   0
   1   6  17    0.09    1.70   0
   8   0 -18    2.70    1.68   0
  -8   0  18    2.09    1.62   0
   7   0 -18    1.10    1.08   0
  -7   0  18    0.32    1.52   0
   6   0 -18    2.13    1.48   0
  -6   0  18    0.95    1.42   0
  -5   0  18   -0.72    1.42   0
   5   0 -18   -0.42    1.03   0
   4   0 -18    0.15    1.43   0
  -4   0  18    0.67    1.34   0
  -3   0  18   -1.25    1.01   0
   3   0 -18   -0.08    1.01   0
  -2   0  18   -0.03    1.37   0
  -1   0  18    1.85    1.27   0
   0   0  18    1.61    1.30   0
   1   0  18    2.16    1.29   0
   2   0  18    0.42    0.97   0
   3   0  18   -0.51    1.45   0
   4   0  18    0.71    1.45   0
   5   0  18    1.61    1.50   0
   6   0  18    2.19    1.60   0
   7   0  18   -0.05    1.21   0
   7   0  18    1.81    1.54   0
   8  -1 -18    1.61    1.23   0
   8   1 -18    0.51    1.65   0
  -8   1  18   -0.17    1.13   0
  -8  -1  18    0.46    1.63   0
   7   1 -18    2.92    1.11   0
   7  -1 -18    1.46    1.53   0
  -7   1  18    2.15    1.11   0
  -7  -1  18    2.67    1.51   0
  -6   1  18    1.29    1.06   0
   6   1 -18    1.60    1.55   0
   6  -1 -18    2.12    1.53   0
  -6  -1  18   -1.23    1.48   0
  -5   1  18    4.85    1.44   0
   5   1 -18    4.54    1.54   0
   5  -1 -18    4.36    1.47   0
  -5  -1  18    4.23    1.05   0
  -4  -1  18    1.79    1.41   0
   4   1 -18    2.36    1.10   0
   4  -1 -18    2.67    1.40   0
  -4   1  18    3.69    1.37   0
   3  -1 -18    3.13    1.40   0
  -3   1  18    1.13    0.96   0
  -3  -1  18    2.09    1.37   0
   3   1 -18    0.75    1.35   0
  -2   1  18    8.04    1.40   0
  -2  -1  18   11.43    1.42   0
  -1   1  18   12.42    1.10   0
  -1  -1  18   15.41    1.43   0
   0   1  18    7.65    1.44   0
   0  -1  18    9.64    1.42   0
   1   1  18    0.33    1.25   0
   1  -1  18    0.82    0.91   0
   2   1  18   -0.02    0.94   0
   2  -1  18    0.77    1.33   0
   3   1  18    0.88    0.99   0
   3  -1  18    1.07    1.42   0
   4   1  18    3.56    1.08   0
   4  -1  18    2.69    1.47   0
   5   1  18    2.12    1.52   0
   5  -1  18    0.32    1.57   0
   6   1  18    1.15    1.58   0
   6  -1  18    0.86    1.61   0
   6  -1  18    0.88    1.47   0
   7   1  18    0.19    1.61   0
   8  -2 -18    1.15    1.66   0
   8   2 -18    0.85    1.69   0
   7  -2 -18    0.25    1.13   0
   7   2 -18    0.30    1.17   0
  -7   2  18   -0.04    1.58   0
  -7  -2  18    1.01    1.56   0
  -6   2  18    2.99    1.52   0
   6  -2 -18    1.80    1.13   0
   6   2 -18    1.93    1.54   0
  -6  -2  18    2.52    1.50   0
   5   2 -18   -0.07    1.03   0
   5  -2 -18   -0.16    1.51   0
  -5  -2  18   -0.62    1.39   0
  -5   2  18   -0.49    1.50   0
   4   2 -18   -0.57    1.03   0
   4  -2 -18    1.25    1.04   0
  -4  -2  18   -0.15    1.42   0
  -4   2  18   -0.28    1.00   0
  -3  -2  18    0.35    1.39   0
  -3   2  18    0.84    1.38   0
   3  -2 -18    0.48    1.44   0
  -2   2  18    1.56    1.38   0
  -2  -2  18   -0.09    1.41   0
  -1   2  18    1.13    1.35   0
  -1  -2  18    1.43    1.40   0
   0   2  18    1.91    1.36   0
   0  -2  18    1.99    1.36   0
   1   2  18    1.19    1.42   0
   1  -2  18   -0.06    1.42   0
   2   2  18    2.24    1.44   0
   2  -2  18    0.76    1.45   0
   3   2  18    0.78    1.50   0
   3  -2  18    1.13    1.40   0
   4   2  18    0.19    1.50   0
   4  -2  18    0.73    1.53   0
   5   2  18    1.26    1.56   0
   5  -2  18    0.11    1.56   0
   5  -2  18    2.04    1.42   0
   6  -2  18    0.53    1.51   0
   6   2  18    0.96    1.63   0
   6  -2  18    1.15    1.64   0
   7  -3 -18   -0.50    1.23   0
   7   3 -18   -0.07    1.23   0
  -7   3  18   -0.69    1.65   0
  -7  -3  18   -0.35    1.69   0
  -6   3  18    0.24    1.52   0
   6   3 -18   -0.63    1.58   0
   6  -3 -18    3.03    1.65   0
  -6  -3  18    0.60    1.56   0
   5   3 -18    2.15    1.60   0
   5  -3 -18    1.90    1.14   0
  -5  -3  18    2.34    1.52   0
  -5   3  18    1.32    1.54   0
   4  -3 -18    0.74    1.53   0
  -4  -3  18    1.73    1.48   0
  -4   3  18   -0.31    1.45   0
   4   3 -18    1.63    1.56   0
  -3  -3  18    0.32    1.43   0
  -3   3  18   -1.34    1.45   0
   3  -3 -18    1.05    1.47   0
  -2  -3  18    4.04    1.86   0
  -2   3  18    4.02    1.42   0
  -1   3  18    8.87    1.50   0
  -1  -3  18    8.01    1.58   0
   0   3  18    1.25    1.44   0
   0  -3  18    1.42    1.52   0
   1   3  18    1.01    1.43   0
   1  -3  18   -0.49    1.39   0
   2   3  18    1.03    1.03   0
   2  -3  18    1.71    1.55   0
   3   3  18   -0.61    1.51   0
   3  -3  18    0.82    1.56   0
   4  -3  18    2.73    1.51   0
   4   3  18    3.31    1.56   0
   4  -3  18    2.22    1.60   0
   5   3  18    0.53    1.61   0
   5  -3  18    0.80    1.63   0
   5  -3  18   -0.08    1.53   0
   6   4 -18    0.95    1.76   0
   6  -4 -18    0.41    1.21   0
  -6   4  18    1.30    1.65   0
  -6  -4  18    0.60    1.63   0
   5  -4 -18   -0.19    1.09   0
  -5  -4  18    1.09    1.66   0
  -5   4  18    1.25    1.52   0
   5   4 -18    1.19    1.68   0
   4  -4 -18    1.36    1.57   0
  -4  -4  18    0.56    1.53   0
  -4   4  18   -0.21    1.54   0
  -3  -4  18   -0.54    1.89   0
  -3   4  18    0.95    1.08   0
  -2  -4  18    0.94    1.91   0
  -2   4  18    0.34    1.04   0
  -1  -4  18    0.03    1.53   0
  -1   4  18   -0.39    1.47   0
   0   4  18    0.33    1.03   0
   0  -4  18    0.06    1.85   0
   1   4  18   -0.19    1.48   0
   1  -4  18    0.60    1.93   0
   2  -4  18   -0.05    1.48   0
   2   4  18   -0.59    1.54   0
   2  -4  18   -0.26    1.60   0
   3  -4  18    0.43    1.85   0
   3   4  18    0.32    1.15   0
   3  -4  18   -0.51    2.05   0
   4   4  18    1.41    1.64   0
   4  -4  18    0.53    1.56   0
   4  -4  18    0.05    1.65   0
  -4  -5  18    0.01    2.08   0
  -4   5  18    0.25    1.69   0
   4  -5 -18    0.29    1.20   0
  -3  -5  18    0.08    2.03   0
  -3   5  18    0.66    1.16   0
  -2   5  18    0.43    1.63   0
  -2  -5  18    0.70    1.95   0
  -1  -5  18    1.42    2.03   0
  -1   5  18    1.61    1.09   0
   0  -5  18    0.73    2.07   0
   0   5  18   -0.07    1.62   0
   0  -5  18    0.39    1.95   0
   1  -5  18    0.65    2.11   0
   1   5  18    0.73    1.65   0
   1  -5  18    0.36    2.29   0
   2   5  18    0.20    1.71   0
   2  -5  18    0.36    2.09   0
   2  -5  18    0.17    2.01   0
   3   5  18    1.34    1.14   0
   7   0 -19    0.91    1.15   0
  -7   0  19   -0.12    1.57   0
   6   0 -19   -0.94    1.52   0
  -6   0  19    1.90    1.52   0
   5   0 -19    3.47    1.56   0
  -5   0  19    3.33    1.53   0
   4   0 -19    3.08    1.10   0
  -4   0  19    4.19    1.44   0
  -3   0  19    2.23    0.97   0
   3   0 -19    2.25    1.40   0
  -2   0  19    2.89    1.35   0
  -1   0  19    2.84    0.97   0
   0   0  19   10.34    1.14   0
   1   0  19    6.38    1.48   0
   2   0  19    3.08    1.04   0
   3   0  19    0.61    1.57   0
   4   0  19    2.40    1.08   0
   5   0  19   -0.70    1.60   0
   7   1 -19   -0.64    1.64   0
   7  -1 -19    0.83    1.67   0
  -7   1  19    0.41    1.63   0
  -7  -1  19   -0.83    1.61   0
   6   1 -19    0.97    1.62   0
   6  -1 -19    1.18    1.60   0
  -6   1  19    0.14    1.59   0
  -6  -1  19    1.16    1.62   0
  -5   1  19    4.21    1.52   0
   5   1 -19    2.55    1.59   0
   5  -1 -19    2.50    1.11   0
  -5  -1  19    2.02    1.48   0
   4   1 -19    0.59    1.08   0
   4  -1 -19    1.08    1.01   0
  -4  -1  19    1.28    1.44   0
  -4   1  19   -0.21    0.99   0
  -3   1  19    1.43    1.34   0
  -3  -1  19    0.75    1.43   0
   3  -1 -19   -0.42    1.00   0
  -2   1  19    0.19    1.39   0
  -2  -1  19    0.77    1.41   0
  -1   1  19    0.15    1.41   0
  -1  -1  19    0.94    0.99   0
   0   1  19    1.60    1.36   0
   0  -1  19    0.77    1.41   0
   1   1  19    2.02    1.47   0
   1  -1  19    1.75    1.01   0
   2   1  19    1.90    1.48   0
   2  -1  19    0.37    1.09   0
   3   1  19   -0.31    1.50   0
   3  -1  19   -0.17    1.52   0
   4   1  19   -0.16    1.55   0
   4  -1  19    0.93    1.59   0
   5   1  19    1.31    1.60   0
   5  -1  19    0.91    1.63   0
   7   2 -19    1.31    1.72   0
   7  -2 -19    0.91    1.73   0
   6   2 -19    0.58    1.16   0
   6  -2 -19    0.61    1.63   0
  -6   2  19   -0.30    1.56   0
  -6  -2  19   -1.39    1.57   0
   5   2 -19    1.64    1.61   0
   5  -2 -19    2.36    1.16   0
  -5  -2  19    1.87    1.16   0
  -5   2  19    3.51    1.56   0
   4  -2 -19    2.74    1.54   0
  -4  -2  19    3.66    1.54   0
  -4   2  19    3.19    1.57   0
   4   2 -19    4.08    1.12   0
  -3  -2  19    1.80    1.11   0
  -3   2  19    1.85    1.45   0
   3  -2 -19    2.20    1.48   0
  -2   2  19    0.52    1.41   0
  -2  -2  19   -0.19    1.45   0
  -1   2  19    0.84    1.43   0
  -1  -2  19    1.35    1.47   0
   0   2  19    7.71    1.08   0
   0  -2  19    8.98    1.54   0
   1   2  19    6.03    1.49   0
   1  -2  19    5.68    1.54   0
   2   2  19   -0.53    1.50   0
   2  -2  19    0.54    1.54   0
   3   2  19    0.04    1.56   0
   3  -2  19   -0.38    1.57   0
   4   2  19    0.61    1.13   0
   4  -2  19    1.34    1.63   0
   5   2  19    0.66    1.20   0
   5  -2  19    0.66    1.67   0
   5  -2  19    0.48    1.57   0
   6   3 -19    0.37    1.71   0
   6  -3 -19   -0.57    1.23   0
  -6   3  19   -1.05    1.69   0
   5  -3 -19    2.95    1.66   0
  -5  -3  19    1.80    1.59   0
  -5   3  19    0.69    1.13   0
   5   3 -19    0.46    1.69   0
   4  -3 -19    0.43    1.62   0
  -4  -3  19   -0.12    1.56   0
  -4   3  19   -0.84    1.11   0
  -3  -3  19   -0.22    1.58   0
  -3   3  19   -0.10    1.51   0
  -2  -3  19    0.49    1.48   0
  -2   3  19    1.74    1.49   0
  -1   3  19    2.11    1.48   0
  -1  -3  19    0.50    1.51   0
   0   3  19    1.53    1.49   0
   0  -3  19    0.26    1.56   0
   1   3  19    0.49    1.11   0
   1  -3  19    0.88    1.52   0
   2   3  19    0.61    1.13   0
   2  -3  19    0.37    1.54   0
   3   3  19   -1.18    1.62   0
   3  -3  19    1.21    1.61   0
   4  -3  19   -0.05    1.58   0
   4   3  19   -0.22    1.17   0
   4  -3  19   -0.36    1.66   0
  -4  -4  19    1.61    1.68   0
  -4   4  19    0.99    1.63   0
   4  -4 -19    2.48    1.72   0
  -3  -4  19   -1.46    1.98   0
  -3   4  19   -0.02    1.54   0
  -2  -4  19    0.80    1.62   0
  -2   4  19    0.78    1.08   0
  -1  -4  19    0.03    2.01   0
  -1   4  19   -0.11    1.53   0
   0   4  19   -0.30    1.53   0
   0  -4  19    1.94    1.67   0
   1   4  19    1.61    1.12   0
   1  -4  19    0.08    1.73   0
   2  -4  19    0.83    1.57   0
   2   4  19    2.48    1.62   0
   2  -4  19    0.72    2.13   0
   3  -4  19    0.38    1.63   0
   3   4  19   -0.60    1.68   0
   3  -4  19    0.06    1.73   0
   6   0 -20   -0.17    1.23   0
  -6   0  20    0.92    1.17   0
   5   0 -20    0.99    1.62   0
  -5   0  20    1.52    1.16   0
  -4   0  20    3.10    1.12   0
   4   0 -20    2.92    1.67   0
  -3   0  20    1.03    1.55   0
  -2   0  20    1.47    1.49   0
  -1   0  20    4.21    1.52   0
   0   0  20    3.38    1.45   0
   1   0  20    0.53    1.53   0
   2   0  20   -0.69    1.49   0
   3   0  20    1.24    1.60   0
   4   0  20    0.11    1.66   0
   6   1 -20    1.76    1.71   0
   6  -1 -20    0.56    1.71   0
  -6   1  20    1.27    1.70   0
  -6  -1  20    1.46    1.65   0
   5   1 -20   -0.35    1.65   0
  -5   1  20   -0.12    1.57   0
   5  -1 -20    1.01    1.62   0
  -5  -1  20    1.08    1.60   0
  -4  -1  20    2.14    1.60   0
  -4   1  20    0.46    1.56   0
   4   1 -20    1.44    1.56   0
   4  -1 -20    1.12    1.60   0
  -3   1  20    4.09    1.53   0
  -3  -1  20    2.11    1.08   0
  -2   1  20    0.66    1.50   0
  -2  -1  20    3.13    1.54   0
  -1   1  20    1.53    1.07   0
  -1  -1  20    3.06    1.53   0
   0   1  20    1.35    1.50   0
   0  -1  20   -0.14    1.51   0
   1   1  20    0.26    1.53   0
   1  -1  20   -0.23    1.06   0
   2   1  20    2.21    1.59   0
   2  -1  20    1.84    1.64   0
   3   1  20    1.60    1.58   0
   3  -1  20    2.53    1.60   0
   4   1  20    0.49    1.17   0
   4  -1  20    0.53    1.66   0
  -5   2  20    2.33    1.66   0
   5  -2 -20    0.73    1.72   0
  -5  -2  20   -0.37    1.65   0
   5   2 -20   -0.03    1.70   0
  -4  -2  20    2.39    1.63   0
  -4   2  20    1.54    1.67   0
   4  -2 -20    2.15    1.20   0
  -3  -2  20    0.93    1.58   0
  -3   2  20    0.78    1.64   0
  -2   2  20    0.11    1.54   0
  -2  -2  20    1.36    1.58   0
  -1   2  20    0.99    1.08   0
  -1  -2  20    0.99    1.54   0
   0   2  20    0.19    1.56   0
   0  -2  20    0.96    1.09   0
   1   2  20    0.74    1.53   0
   1  -2  20    1.73    1.56   0
   2   2  20    0.93    1.60   0
   2  -2  20   -0.43    1.60   0
   3   2  20   -0.48    1.59   0
   3  -2  20   -0.58    1.60   0
  -4  -3  20    0.30    1.70   0
  -4   3  20    0.39    1.19   0
   4  -3 -20    1.29    1.15   0
  -3  -3  20    0.85    1.59   0
  -3   3  20    0.49    1.63   0
  -2  -3  20    1.26    1.63   0
  -2   3  20   -1.09    1.64   0
  -1   3  20    0.53    1.11   0
  -1  -3  20    1.70    1.64   0
   0   3  20    0.33    1.57   0
   0  -3  20   -0.46    1.58   0
   1   3  20    1.00    1.59   0
   1  -3  20    1.00    1.68   0
   2   3  20    1.04    1.18   0
   2  -3  20    0.68    1.69   0
  -1   4  20   -1.10    1.66   0
   4   0 -21    1.13    1.25   0
  -4   0  21    1.63    1.67   0
  -3   0  21    0.16    1.16   0
  -2   0  21   -0.17    1.12   0
  -1   0  21   -0.44    1.13   0
   0   0  21   -0.36    1.59   0
   1   0  21    1.19    1.63   0
   2   0  21    0.93    1.64   0
   3   0  21    0.50    1.68   0
  -4  -1  21    3.69    1.74   0
  -4   1  21    4.15    1.66   0
   4  -1 -21    3.48    1.75   0
  -3   1  21   -0.91    1.65   0
  -3  -1  21    0.66    1.13   0
  -2   1  21    0.46    1.14   0
  -2  -1  21    0.44    1.14   0
  -1   1  21    1.60    1.58   0
  -1  -1  21   -0.88    1.64   0
   0   1  21    1.33    1.16   0
   0  -1  21   -0.11    1.13   0
   1   1  21    0.14    1.61   0
   1  -1  21    2.09    1.62   0
   2   1  21    0.52    1.65   0
   2  -1  21    0.98    1.64   0
  -3  -2  21    0.21    1.69   0
  -3   2  21    1.15    1.60   0
  -2   2  21    0.54    1.16   0
  -2  -2  21   -1.05    1.71   0
  -1   2  21   -0.77    1.55   0
  -1  -2  21    0.16    1.67   0
   0   2  21    1.96    1.65   0
   0  -2  21    0.85    1.69   0
   1   2  21    0.30    1.22   0
   1  -2  21    0.97    1.66   0
;
_shelx_hkl_checksum     10327
_shelx_res_file
;
TITL shelxt_a.res in P2(1)/m
    shelx.res
    created by SHELXL-2017/1 at 09:31:38 on 29-Sep-2018
CELL  0.71073   9.6753   7.0072  15.3749   90.000   93.425   90.000
ZERR     2.00   0.0010   0.0006   0.0013    0.000    0.007    0.000
LATT   1
SYMM  - X, 1/2 + Y, - Z
SFAC  C    H    CL   N    O
UNIT  44 56 2 2 2
MERG   2
OMIT    -2.00  53.00
HTAB O1 N1
FMAP   2
PLAN    3
ACTA
BOND   $H
CONF
L.S.  20
WGHT    0.096400
FVAR       0.66328
C1    1    0.212916    0.250000    0.250157    10.50000    0.08799    0.06585 =
         0.08338    0.00000   -0.01572    0.00000
AFIX   3
H1A   2    0.122313    0.250000    0.272431    10.50000   -1.50000
H1B   2    0.223846    0.361862    0.215178    11.00000   -1.50000
AFIX   0
C2    1    0.318133    0.250000    0.325320    10.50000    0.07342    0.04101 =
         0.07492    0.00000   -0.00108    0.00000
C3    1    0.279536    0.250000    0.410728    10.50000    0.05592    0.07723 =
         0.07734    0.00000    0.00033    0.00000
AFIX  43
H3    2    0.185649    0.250000    0.420637    10.50000   -1.20000
AFIX   0
C4    1    0.372324    0.250000    0.480634    10.50000    0.06212    0.08554 =
         0.06328    0.00000    0.01126    0.00000
AFIX  43
H4    2    0.340566    0.250000    0.536544    10.50000   -1.20000
AFIX   0
C5    1    0.513273    0.250000    0.469975    10.50000    0.06115    0.04802 =
         0.05762    0.00000    0.00315    0.00000
C6    1    0.555985    0.250000    0.386005    10.50000    0.06305    0.05429 =
         0.06310    0.00000    0.00847    0.00000
AFIX  43
H6    2    0.649961    0.250000    0.376348    10.50000   -1.20000
AFIX   0
C7    1    0.459564    0.250000    0.316504    10.50000    0.07864    0.05468 =
         o00.05869    0.00000    0.00682    0.00000
C8    1    0.594246    0.250000    0.618073    10.50000    0.05314    0.05297 =
         0.06492    0.00000    0.00794    0.00000
AFIX  43
H8    2    0.502444    0.250000    0.632881    10.50000   -1.20000
AFIX   0
C9    1    0.700585    0.250000    0.686683    10.50000    0.05274    0.04580 =
         0.05816    0.00000    0.00735    0.00000
C10   1    0.663658    0.250000    0.773066    10.50000    0.05465    0.05506 =
         0.06155    0.00000    0.01649    0.00000
AFIX  43
H10   2    0.570247    0.250000    0.784241    10.50000   -1.20000
AFIX   0
C11   1    0.759531    0.250000    0.841462    10.50000    0.06424    0.05297 =
         0.05498    0.00000    0.01118    0.00000
C12   1    0.899545    0.250000    0.821478    10.50000    0.05947    0.06519 =
         0.06105    0.00000    0.00160    0.00000
AFIX  43
H12   2    0.966318    0.250000    0.867572    10.50000   -1.20000
AFIX   0
C13   1    0.944486    0.250000    0.737361    10.50000    0.05536    0.05561 =
         0.06687    0.00000    0.01134    0.00000
C14   1    0.842301    0.250000    0.669387    10.50000    0.05736    0.05238 =
         0.05656    0.00000    0.01283    0.00000
C15   1    1.099109    0.250000    0.719777    10.50000    0.05194    0.08244 =
         0.08312    0.00000    0.01239    0.00000
C16   1    1.133049    0.070993    0.667687    11.00000    0.06836    0.08969 =
         0.13932   -0.00040    0.03534    0.01559
AFIX  33
H16A  2    1.076649    0.068596    0.614163    11.00000   -1.50000
H16B  2    1.228999    0.073060    0.655013    11.00000   -1.50000
H16C  2    1.114737   -0.040681    0.701290    11.00000   -1.50000
AFIX   0
C17   1    1.189911    0.250000    0.804144    10.50000    0.05203    0.21935 =
         0.10999    0.00000   -0.00166    0.00000
AFIX   3
H17A  2    1.285592    0.250000    0.790824    10.50000   -1.50000
H17C  2    1.170713    0.138138    0.837395    11.00000   -1.50000
AFIX   0
C18   1    0.722392    0.250000    0.936831    10.50000    0.07945    0.09133 =
         0.05627    0.00000    0.01485    0.00000
C19   1    0.773013    0.430332    0.979258    11.00000    0.20412    0.23468 =
         0.09510   -0.08733    0.06076   -0.10577
AFIX  33
H19A  2    0.734855    0.537623    0.947277    11.00000   -1.50000
H19B  2    0.744536    0.434730    1.037976    11.00000   -1.50000
H19C  2    0.872234    0.434730    0.979833    11.00000   -1.50000
AFIX   0
C20   1    0.564559    0.250000    0.943721    10.50000    0.10199    0.16828 =
         0.07258    0.00000    0.03581    0.00000
AFIX   3
H20A  2    0.525969    0.136290    0.917256    11.00000   -1.50000
H20B  2    0.543785    0.250000    1.003968    10.50000   -1.50000
AFIX   0
CL1   3    0.521813    0.250000    0.212372    10.50000    0.11173    0.13902 =
         0.05951    0.00000    0.01035    0.00000
N1    4    0.619078    0.250000    0.537352    10.50000    0.06078    0.06167 =
         0.05777    0.00000    0.00750    0.00000
O1    5    0.879068    0.250000    0.586127    10.50000    0.06131    0.10719 =
         0.05742    0.00000    0.01658    0.00000
AFIX  83
H1    2    0.809294    0.250000    0.553116    10.50000   -1.50000
AFIX   0
HKLF 4
REM  shelxt_a.res in P2(1)/m
REM R1 =  0.0531 for    1298 Fo > 4sig(Fo)  and  0.0923 for all    2300 data
REM    145 parameters refined using      0 restraints
END
WGHT      0.0964      0.0000
REM Highest difference peak  0.276,  deepest hole -0.219,  1-sigma level  0.046
Q1    1   0.8832  0.2500  1.0107  10.50000  0.05    0.28
Q2    1   0.6415  0.4142  0.9604  11.00000  0.05    0.21
Q3    1   0.1164  0.2500  0.4278  10.50000  0.05    0.20
;
_shelx_res_checksum     23546
