# Supplementary material for: Crystal structure and Hirshfeld surface analysis of (E)-2,4-di-tert-butyl-6-[(3-chloro-4-methyl­phenyl­imino)­meth­yl]phenol
Source: Acta Crystallogr E Crystallogr Commun. 2018 Nov 30;74(Pt 12):1887–90. doi: 10.1107/S2056989018016377 (PMC6281108; doi:10.1107/S2056989018016377)
Supplement: Supplementary file 2 [file e-74-01887-Isup2.hkl]

data_I                                                                          
_shelx_title ' shelxt_a.res in P2(1)/m'                                         
_shelx_refln_list_code          4                                               
_shelx_F_calc_maximum      171.81                                               
_exptl_crystal_F_000       384.00                                               
_reflns_d_resolution_high  0.7966                                               
                                                                                
loop_                                                                           
 _space_group_symop_operation_xyz                                               
 'x, y, z'                                                                      
 '-x, y+1/2, -z'                                                                
 '-x, -y, -z'                                                                   
 'x, -y-1/2, z'                                                                 
                                                                                
_cell_length_a     9.6753                                                       
_cell_length_b     7.0072                                                       
_cell_length_c    15.3749                                                       
_cell_angle_alpha  90.000                                                       
_cell_angle_beta   93.425                                                       
_cell_angle_gamma  90.000                                                       
                                                                                
_shelx_F_squared_multiplier     1.000                                           
                                                                                
loop_                                                                           
 _refln_index_h                                                                 
 _refln_index_k                                                                 
 _refln_index_l                                                                 
 _refln_F_squared_calc                                                          
 _refln_F_squared_meas                                                          
 _refln_F_squared_sigma                                                         
 _refln_observed_status                                                         
   1   0   0       1955.90       1929.53        24.97 o                         
   2   0   0        203.38        252.21         3.63 o                         
   3   0   0       2595.82       2581.40         8.96 o                         
   4   0   0         11.16         26.99         1.74 o                         
   5   0   0        534.39        610.71        25.14 o                         
   6   0   0          0.04          0.24         1.80 o                         
   7   0   0          0.19          0.40         1.07 o                         
   8   0   0         18.57         22.48         1.68 o                         
   9   0   0          0.05          0.03         1.65 o                         
  10   0   0          3.67          1.26         2.05 o                         
  11   0   0          0.04          1.40         1.60 o                         
  12   0   0          2.84         -0.07         2.18 o                         
   1   1   0       1177.33       1370.16        10.66 o                         
   2   1   0        518.74        500.48         7.02 o                         
   3   1   0       1529.03       1507.89        18.19 o                         
   4   1   0         66.60         55.39         1.16 o                         
   5   1   0        217.98        249.49         1.90 o                         
   6   1   0        111.01         95.57         1.36 o                         
   7   1   0          0.71          0.35         1.11 o                         
   8   1   0          0.18         -0.14         0.87 o                         
   9   1   0         13.22         15.30         1.12 o                         
  10   1   0          0.20          0.07         1.47 o                         
  11   1   0          0.61          1.63         1.42 o                         
  12   1   0          5.50          6.24         1.57 o                         
   0   2   0      29519.58      22729.98        60.42 o                         
   1   2   0       3197.87       3123.59        37.21 o                         
   2   2   0        295.73        287.75         5.54 o                         
   3   2   0        139.56        124.34         4.06 o                         
   4   2   0          2.25          3.86         1.07 o                         
   5   2   0        197.67        234.45         5.26 o                         
   6   2   0          2.39          3.16         1.00 o                         
   7   2   0          9.40          7.29         1.05 o                         
   8   2   0          0.95          1.29         1.19 o                         
   9   2   0          2.03          2.64         1.16 o                         
  10   2   0          6.08          6.48         1.38 o                         
  11   2   0          1.39          3.98         1.66 o                         
   1   3   0        605.09        642.33         5.09 o                         
   2   3   0          0.05          8.09         4.05 o                         
   3   3   0        823.46        806.49        18.11 o                         
   4   3   0         14.64         20.15         1.41 o                         
   5   3   0          3.25          1.94         0.97 o                         
   6   3   0        119.78        124.02         3.56 o                         
   7   3   0          0.34          0.79         1.11 o                         
   8   3   0          7.04          8.58         1.35 o                         
   9   3   0         17.75         15.95         1.25 o                         
  10   3   0          1.70          1.36         1.36 o                         
  11   3   0          0.29          0.17         1.26 o                         
   0   4   0       6021.46       5945.69        23.87 o                         
   1   4   0        425.44        428.74         4.01 o                         
   2   4   0         15.59         14.63         1.67 o                         
   3   4   0          7.73         10.38         1.29 o                         
   4   4   0          0.03          1.36         1.30 o                         
   5   4   0        113.72        116.35         1.90 o                         
   6   4   0          2.00          2.27         1.13 o                         
   7   4   0          0.73          1.71         1.15 o                         
   8   4   0          0.32          2.72         1.20 o                         
   9   4   0          0.10          0.48         1.35 o                         
  10   4   0          2.04          1.22         1.47 o                         
   1   5   0         76.96         86.76         2.63 o                         
   2   5   0         19.14         18.27         1.47 o                         
   3   5   0         44.62         48.60         1.78 o                         
   4   5   0          2.82          2.88         1.41 o                         
   5   5   0         18.08         18.98         1.55 o                         
   6   5   0          0.69          1.60         1.48 o                         
   7   5   0          0.13          1.47         1.27 o                         
   8   5   0          1.05          1.55         1.56 o                         
   9   5   0          0.50         -0.12         1.68 o                         
   0   6   0       1126.51       1132.32        11.14 o                         
   1   6   0         41.82         45.37         2.70 o                         
   2   6   0          0.04          1.16         1.43 o                         
   3   6   0          5.25          6.18         1.40 o                         
   4   6   0          2.16          1.98         1.37 o                         
   5   6   0         21.51         20.87         1.60 o                         
   6   6   0          0.03          0.99         1.54 o                         
   7   6   0          0.20          0.48         1.58 o                         
   8   6   0          0.13          0.34         1.70 o                         
   1   7   0         17.82         16.65         1.99 o                         
   2   7   0          0.35          1.34         1.74 o                         
   3   7   0         13.19         16.23         1.75 o                         
   4   7   0          0.15         -0.31         1.41 o                         
   5   7   0          0.93          0.99         1.43 o                         
   6   7   0          0.27          0.63         1.72 o                         
   7   7   0          0.10          1.84         1.79 o                         
   0   8   0        146.45        118.46         4.34 o                         
   1   8   0         12.96         12.76         2.50 o                         
   2   8   0          0.10          0.61         2.38 o                         
   3   8   0          0.39          0.95         2.11 o                         
   4   8   0          0.13          0.94         1.85 o                         
   5   8   0          2.51          3.04         2.05 o                         
 -12   0   1          0.10          0.70         2.12 o                         
 -11   0   1          0.57          1.02         1.56 o                         
 -10   0   1          0.41         -1.31         1.79 o                         
  -9   0   1          0.01          0.99         1.37 o                         
  -8   0   1          2.02          0.90         1.76 o                         
  -7   0   1         30.58         30.60         1.65 o                         
  -6   0   1          1.81          0.32         1.20 o                         
  -5   0   1         65.01         83.30         1.91 o                         
  -4   0   1       3508.15       3418.95        76.00 o                         
  -3   0   1        541.30        496.58         4.67 o                         
  -2   0   1       2816.53       2868.77        11.32 o                         
  -1   0   1       4925.14       5338.75        40.41 o                         
   2   0   1          2.39          2.89         1.37 o                         
   3   0   1         95.76         82.64         2.26 o                         
   4   0   1        167.45        136.86         2.39 o                         
   5   0   1          8.11         14.65         1.64 o                         
   6   0   1        109.95        107.97         6.69 o                         
   7   0   1          2.51          2.64         1.24 o                         
   8   0   1         86.79         73.23         3.64 o                         
   9   0   1         27.37         29.54         1.59 o                         
  10   0   1          7.67          9.54         1.50 o                         
  11   0   1          4.62          3.30         2.05 o                         
  12   0   1          9.97          8.59         3.27 o                         
 -12   1   1          0.05         -0.27         1.26 o                         
 -11   1   1          0.00          0.52         1.24 o                         
 -10   1   1          3.61          1.40         1.28 o                         
  -9   1   1          1.25          2.66         0.99 o                         
  -8   1   1          3.52          4.56         0.90 o                         
  -7   1   1          9.01         13.97         0.87 o                         
  -6   1   1         30.00         30.08         1.03 o                         
  -5   1   1         87.45         88.18         1.53 o                         
  -4   1   1       2062.24       2029.88        19.08 o                         
  -3   1   1       1145.39       1055.80        16.41 o                         
  -2   1   1        511.86        626.14        11.76 o                         
  -1   1   1       2200.96       2095.97        32.18 o                         
   0   1   1       1708.57       1921.77        20.46 o                         
   1   1   1       8157.86       8038.29        47.13 o                         
   2   1   1       1312.10       1177.08         7.96 o                         
   3   1   1         18.47         13.27         1.22 o                         
   4   1   1        645.90        583.84        13.05 o                         
   5   1   1        129.80        106.95         1.56 o                         
   6   1   1        124.72        129.45         4.45 o                         
   7   1   1         15.05         12.58         0.91 o                         
   8   1   1          3.06          6.02         1.34 o                         
   9   1   1          0.08          0.88         1.19 o                         
  10   1   1          0.10          0.66         1.52 o                         
  11   1   1          2.83          2.88         1.45 o                         
 -11   2   1          0.71          0.21         1.72 o                         
 -10   2   1          3.15          6.25         1.74 o                         
  -9   2   1          7.99          5.78         1.28 o                         
  -8   2   1          2.68          2.11         1.17 o                         
  -7   2   1         10.11         11.70         1.18 o                         
  -6   2   1          8.49          9.31         1.02 o                         
  -5   2   1         58.83         49.94         1.96 o                         
  -4   2   1        724.43        746.45        13.58 o                         
  -3   2   1         18.15         23.21         1.04 o                         
  -2   2   1         75.39         74.22         1.90 o                         
  -1   2   1       6107.00       6275.72        72.55 o                         
   0   2   1       2151.14       2324.83        51.02 o                         
   1   2   1       1210.84       1275.59        10.37 o                         
   2   2   1         12.78         16.19         2.05 o                         
   3   2   1         38.57         32.27         1.43 o                         
   4   2   1         20.26         19.52         1.18 o                         
   5   2   1         28.05         22.62         1.09 o                         
   6   2   1          0.01          0.37         1.03 o                         
   7   2   1          7.80         10.81         1.14 o                         
   8   2   1         51.29         51.51         3.10 o                         
   9   2   1          8.76          8.20         1.47 o                         
  10   2   1         16.98         13.94         1.29 o                         
  11   2   1          0.54          1.57         1.27 o                         
 -11   3   1          0.74          1.46         1.47 o                         
 -10   3   1          7.77          8.12         1.62 o                         
  -9   3   1          0.22          0.28         1.21 o                         
  -8   3   1          0.03          0.22         1.18 o                         
  -7   3   1          3.62          6.98         1.33 o                         
  -6   3   1         41.19         38.43         1.26 o                         
  -5   3   1         19.21         14.70         1.32 o                         
  -4   3   1        623.90        639.24        20.79 o                         
  -3   3   1        837.47        809.62        14.75 o                         
  -2   3   1          4.11          7.33         1.17 o                         
  -1   3   1       1018.57       1104.67        21.73 o                         
   0   3   1         24.45         31.34         3.11 o                         
   1   3   1        429.10        454.59         4.35 o                         
   2   3   1        608.40        519.14         5.23 o                         
   3   3   1         33.56         36.50         1.52 o                         
   4   3   1         16.18         16.96         1.17 o                         
   5   3   1         63.09         54.56         1.52 o                         
   6   3   1         67.15         73.83         1.96 o                         
   7   3   1          0.10          1.44         1.29 o                         
   8   3   1          7.83         10.33         1.39 o                         
   9   3   1          2.12          2.27         1.05 o                         
  10   3   1          0.04          1.57         1.32 o                         
  11   3   1          0.51          1.56         1.95 o                         
 -10   4   1          0.00          0.70         1.22 o                         
  -9   4   1          1.66          3.72         1.56 o                         
  -8   4   1          2.81          4.76         1.45 o                         
  -7   4   1          0.01          0.40         1.36 o                         
  -6   4   1          2.83          3.36         1.32 o                         
  -5   4   1         11.49         10.02         1.24 o                         
  -4   4   1        235.18        234.31         2.38 o                         
  -3   4   1          4.76          8.25         1.30 o                         
  -2   4   1         21.75         28.06         1.47 o                         
  -1   4   1       1232.39       1323.14        21.78 o                         
   0   4   1        447.44        448.06         5.13 o                         
   1   4   1        222.90        232.88         3.24 o                         
   2   4   1         11.35         11.74         1.42 o                         
   3   4   1          7.71          5.40         1.30 o                         
   4   4   1          0.11          0.15         1.05 o                         
   5   4   1          3.36          2.54         1.27 o                         
   6   4   1          4.97          3.04         1.30 o                         
   7   4   1          0.30          2.07         1.38 o                         
   8   4   1         14.39         16.29         1.62 o                         
   9   4   1          5.15          6.58         1.34 o                         
  10   4   1          5.49          6.66         1.67 o                         
  -9   5   1          0.74          2.65         1.64 o                         
  -8   5   1          5.68          5.69         1.58 o                         
  -7   5   1          3.92          4.59         1.46 o                         
  -6   5   1          3.86          3.45         1.22 o                         
  -5   5   1         12.10         12.21         1.49 o                         
  -4   5   1        204.44        199.43         4.07 o                         
  -3   5   1        102.69        106.36         3.35 o                         
  -2   5   1         43.29         44.57         1.54 o                         
  -1   5   1        111.23        104.15         2.40 o                         
   0   5   1         76.33         77.02         2.77 o                         
   1   5   1        287.46        299.66         4.09 o                         
   2   5   1         22.99         25.29         1.88 o                         
   3   5   1          5.01          5.21         1.27 o                         
   4   5   1         24.79         27.80         1.54 o                         
   5   5   1          0.40          2.01         1.46 o                         
   6   5   1         17.49         19.15         1.50 o                         
   7   5   1          0.05         -0.29         1.46 o                         
   8   5   1          0.00          1.73         1.55 o                         
   9   5   1          0.00          0.47         1.47 o                         
  -8   6   1          0.02          1.52         1.47 o                         
  -7   6   1          0.02          1.01         1.61 o                         
  -6   6   1          0.16          1.61         1.55 o                         
  -5   6   1          0.71          1.00         1.53 o                         
  -4   6   1         56.33         51.10         1.84 o                         
  -3   6   1          1.89          2.09         1.47 o                         
  -2   6   1         26.03         24.13         1.49 o                         
  -1   6   1        232.10        217.77         7.51 o                         
   0   6   1        104.14        101.38         3.06 o                         
   1   6   1         25.26         28.25         2.65 o                         
   2   6   1          0.03          1.08         2.15 o                         
   3   6   1          5.16          5.93         1.49 o                         
   4   6   1          0.20          0.57         1.33 o                         
   5   6   1          0.08          1.28         1.53 o                         
   6   6   1          4.73          3.63         1.58 o                         
   7   6   1          4.65          5.14         1.41 o                         
   8   6   1          1.42          1.50         1.69 o                         
  -7   7   1          0.02          0.21         1.81 o                         
  -6   7   1          0.90          0.99         1.84 o                         
  -5   7   1          0.55          1.43         1.52 o                         
  -4   7   1         27.98         28.81         1.68 o                         
  -3   7   1         24.71         23.32         1.65 o                         
  -2   7   1          5.91          5.53         1.96 o                         
  -1   7   1         15.37         14.76         2.18 o                         
   0   7   1          9.29          7.75         2.40 o                         
   1   7   1         23.55         21.62         2.85 o                         
   2   7   1          1.92          2.22         1.66 o                         
   3   7   1          0.91          0.93         1.76 o                         
   4   7   1          0.82          1.82         1.61 o                         
   5   7   1          0.00          0.28         1.66 o                         
   6   7   1          1.32          1.70         1.58 o                         
   7   7   1          0.01         -1.00         1.95 o                         
  -5   8   1          0.23          0.18         1.80 o                         
  -4   8   1          4.79          2.65         2.11 o                         
  -3   8   1          0.05          0.46         2.12 o                         
  -2   8   1          2.62          2.27         2.54 o                         
  -1   8   1         76.38         67.03         4.55 o                         
   0   8   1         15.74         13.98         3.75 o                         
   1   8   1          6.66          5.67         2.56 o                         
   2   8   1          0.79          0.15         2.57 o                         
   3   8   1          0.01          1.10         2.11 o                         
   4   8   1          1.19          1.52         1.98 o                         
 -12   0   2          0.03          1.42         1.70 o                         
 -11   0   2          1.30          2.42         1.58 o                         
 -10   0   2         13.25         10.38         1.50 o                         
  -9   0   2          3.16          1.34         1.70 o                         
  -8   0   2          3.25          3.24         1.88 o                         
  -7   0   2          4.77          7.59         1.12 o                         
  -6   0   2        102.47        105.66         3.85 o                         
  -5   0   2        793.23        880.10        31.42 o                         
  -4   0   2          1.43          3.64         1.38 o                         
  -3   0   2        555.22        578.81        15.37 o                         
  -2   0   2         23.94         25.83         1.57 o                         
  -1   0   2       1051.97       1183.54        19.84 o                         
   0   0   2       1778.49       1971.56        14.16 o                         
   2   0   2       1291.98       1173.23         9.43 o                         
   3   0   2        536.95        519.97         5.89 o                         
   4   0   2         58.38         76.17         1.80 o                         
   5   0   2         49.23         42.85         1.58 o                         
   6   0   2         60.35         68.94         1.61 o                         
   7   0   2         97.77         97.03         2.04 o                         
   8   0   2        140.83        161.50         3.27 o                         
   9   0   2         41.80         32.82         2.66 o                         
  10   0   2          7.64         12.14         2.57 o                         
  11   0   2         10.58         14.16         2.89 o                         
 -12   1   2          0.62          3.49         1.37 o                         
 -11   1   2          0.95          1.51         1.15 o                         
 -10   1   2          9.57         11.15         1.11 o                         
  -9   1   2         32.77         28.86         1.12 o                         
  -8   1   2         26.88         31.79         1.18 o                         
  -7   1   2         19.29         21.46         1.09 o                         
  -6   1   2         23.72         17.31         0.96 o                         
  -5   1   2          6.31          3.94         0.89 o                         
  -4   1   2       1860.57       1936.84        22.47 o                         
  -3   1   2        263.64        251.67         3.69 o                         
  -2   1   2       1087.97       1063.16         7.07 o                         
  -1   1   2       1705.05       1910.93        20.26 o                         
   0   1   2        210.60        230.80         3.55 o                         
   1   1   2          6.53         15.84         2.89 o                         
   2   1   2          1.00          3.36         1.67 o                         
   3   1   2         67.52         65.09         1.63 o                         
   4   1   2          4.33          5.16         0.97 o                         
   5   1   2          1.57          2.07         1.24 o                         
   6   1   2         10.07         10.59         1.26 o                         
   7   1   2         44.01         44.33         1.26 o                         
   8   1   2         33.74         27.76         2.53 o                         
   9   1   2          0.27          1.55         1.01 o                         
  10   1   2          0.17          0.97         2.97 o                         
  11   1   2         24.30         24.34         1.94 o                         
 -11   2   2          4.39          3.72         1.44 o                         
 -10   2   2          0.70          0.68         1.19 o                         
  -9   2   2         15.91         15.04         1.22 o                         
  -8   2   2          4.49          4.26         1.08 o                         
  -7   2   2         20.81         26.04         1.44 o                         
  -6   2   2          4.25          4.55         1.07 o                         
  -5   2   2        486.09        486.05         8.25 o                         
  -4   2   2        220.30        238.15         2.30 o                         
  -3   2   2         12.93          4.94         1.00 o                         
  -2   2   2          2.29          1.78         1.17 o                         
  -1   2   2       1690.34       1736.35        47.35 o                         
   0   2   2       1626.82       1612.11        10.42 o                         
   1   2   2        452.01        524.06        12.35 o                         
   2   2   2         70.41         87.23         2.73 o                         
   3   2   2        325.35        301.12         4.86 o                         
   4   2   2        368.02        396.02         2.68 o                         
   5   2   2          1.49          1.95         0.95 o                         
   6   2   2         67.46         57.72         1.38 o                         
   7   2   2         62.60         71.30         1.51 o                         
   8   2   2        152.89        138.62         1.90 o                         
   9   2   2         12.33         11.41         1.49 o                         
  10   2   2          1.01          1.61         1.33 o                         
  11   2   2          6.94          7.09         2.04 o                         
 -11   3   2          0.27          0.44         1.33 o                         
 -10   3   2          5.20          5.82         1.56 o                         
  -9   3   2         33.08         34.50         3.55 o                         
  -8   3   2          0.03          1.96         1.37 o                         
  -7   3   2         25.96         22.27         1.30 o                         
  -6   3   2          5.03          4.85         1.14 o                         
  -5   3   2         20.29         24.35         1.26 o                         
  -4   3   2        197.01        215.02         3.34 o                         
  -3   3   2          0.21          0.79         1.15 o                         
  -2   3   2         53.42         59.52         1.58 o                         
  -1   3   2         37.00         41.44         1.65 o                         
   0   3   2        261.69        282.48         3.55 o                         
   1   3   2         84.87         98.51         2.58 o                         
   2   3   2        132.66        142.20         5.23 o                         
   3   3   2         17.64         15.00         1.65 o                         
   4   3   2          2.45          3.73         1.23 o                         
   5   3   2         13.46         13.44         1.29 o                         
   6   3   2          2.59          4.80         1.26 o                         
   7   3   2          2.54          1.62         1.17 o                         
   8   3   2          4.96          5.00         1.13 o                         
   9   3   2          0.70         -0.46         1.23 o                         
  10   3   2          3.68          2.79         1.62 o                         
  11   3   2          8.50         10.38         1.38 o                         
 -10   4   2          1.16         -0.08         1.69 o                         
  -9   4   2          7.27          8.20         1.64 o                         
  -8   4   2          0.46          0.94         1.19 o                         
  -7   4   2          0.23          1.90         1.17 o                         
  -6   4   2          0.09          0.43         1.13 o                         
  -5   4   2        155.46        155.97         3.42 o                         
  -4   4   2         10.26         14.15         1.36 o                         
  -3   4   2          3.15          1.87         1.33 o                         
  -2   4   2          2.04          2.61         1.37 o                         
  -1   4   2        227.45        233.23         4.82 o                         
   0   4   2        238.63        235.69         3.97 o                         
   1   4   2         10.86         13.76         2.10 o                         
   2   4   2         15.78         16.27         1.61 o                         
   3   4   2         67.83         57.96         2.22 o                         
   4   4   2         29.95         30.77         1.43 o                         
   5   4   2          0.06          0.00         1.30 o                         
   6   4   2         16.09         19.84         1.40 o                         
   7   4   2         26.61         31.07         1.55 o                         
   8   4   2         81.98         74.56         4.57 o                         
   9   4   2         11.91          9.76         1.40 o                         
  10   4   2          0.68          1.48         1.33 o                         
  -9   5   2          3.44          2.97         1.51 o                         
  -8   5   2          0.73          1.74         1.55 o                         
  -7   5   2          1.11          1.98         1.46 o                         
  -6   5   2          0.12          2.13         1.49 o                         
  -5   5   2          2.16          5.17         1.53 o                         
  -4   5   2        168.31        164.02         3.14 o                         
  -3   5   2          8.94         11.55         1.54 o                         
  -2   5   2         16.60         12.40         1.42 o                         
  -1   5   2         32.28         32.83         1.75 o                         
   0   5   2          2.11          3.49         1.93 o                         
   1   5   2         16.98         12.88         2.25 o                         
   2   5   2          3.54          5.57         1.66 o                         
   3   5   2         12.06         11.15         1.66 o                         
   4   5   2          8.50          6.09         1.45 o                         
   5   5   2          1.31          1.79         1.35 o                         
   6   5   2          5.15          6.30         1.48 o                         
   7   5   2         12.21         11.42         1.37 o                         
   8   5   2          6.68          6.78         1.43 o                         
   9   5   2          2.93          5.34         1.45 o                         
  -8   6   2          0.06          0.51         1.47 o                         
  -7   6   2          1.88          0.91         1.58 o                         
  -6   6   2          0.87          1.27         1.58 o                         
  -5   6   2         27.80         24.15         1.79 o                         
  -4   6   2          1.29          1.59         1.60 o                         
  -3   6   2          0.25          0.67         1.40 o                         
  -2   6   2         26.47         24.99         1.70 o                         
  -1   6   2         37.37         34.43         2.34 o                         
   0   6   2         56.63         49.80         3.09 o                         
   1   6   2          1.25          1.09         2.61 o                         
   2   6   2          8.26          8.01         2.16 o                         
   3   6   2          1.82          1.75         1.71 o                         
   4   6   2          0.18          0.31         1.35 o                         
   5   6   2          1.94          2.26         1.61 o                         
   6   6   2          1.13          2.98         1.77 o                         
   7   6   2          2.17          1.90         1.63 o                         
   8   6   2         21.41         18.89         1.84 o                         
  -7   7   2          0.03          0.69         1.82 o                         
  -6   7   2          0.11          0.28         1.77 o                         
  -5   7   2          5.00          5.66         1.73 o                         
  -4   7   2         31.75         30.43         1.76 o                         
  -3   7   2          0.03          0.18         1.65 o                         
  -2   7   2          0.05          0.70         2.06 o                         
  -1   7   2          1.20          0.52         2.84 o                         
   0   7   2          4.39          4.00         2.82 o                         
   1   7   2          5.69          5.55         2.98 o                         
   2   7   2          1.08          0.32         3.55 o                         
   3   7   2          0.43          0.06         1.91 o                         
   4   7   2          0.01          0.36         1.52 o                         
   5   7   2          2.22          2.29         1.59 o                         
   6   7   2          0.58          0.98         1.56 o                         
   7   7   2          0.94          2.29         1.81 o                         
  -4   8   2          0.61          1.02         2.01 o                         
  -3   8   2          2.14          1.91         2.42 o                         
  -2   8   2          4.85          3.86         3.75 o                         
  -1   8   2         11.97          9.82         3.96 o                         
   0   8   2          8.03          7.11         3.18 o                         
   1   8   2          0.31          1.00         3.84 o                         
   2   8   2          0.10          0.75         2.26 o                         
   3   8   2          0.01          0.18         2.15 o                         
   4   8   2          0.01          0.47         2.47 o                         
 -12   0   3          0.17          1.69         2.33 o                         
 -11   0   3          1.80          2.61         1.94 o                         
 -10   0   3         19.15         19.14         2.11 o                         
  -9   0   3          9.12         14.12         1.37 o                         
  -8   0   3          8.91          5.32         1.66 o                         
  -7   0   3         61.73         43.89         1.58 o                         
  -6   0   3        201.02        216.43         2.59 o                         
  -5   0   3         39.74         56.62         1.71 o                         
  -4   0   3        479.79        488.88        12.06 o                         
  -3   0   3         37.63         26.95         1.82 o                         
  -2   0   3        710.90        715.46        12.09 o                         
  -1   0   3       3610.04       3835.70        18.99 o                         
   0   0   3       1128.03       1405.69        21.92 o                         
   3   0   3        108.79        123.51         2.95 o                         
   4   0   3          0.02         -0.59         2.07 o                         
   5   0   3         48.69         48.41         2.57 o                         
   6   0   3         44.75         32.89         2.48 o                         
   7   0   3        648.56        639.67         5.36 o                         
   8   0   3         92.59         80.03         2.32 o                         
   9   0   3          0.30         -0.34         2.43 o                         
  10   0   3          1.08         -1.55         2.55 o                         
  11   0   3         22.23         23.12         2.25 o                         
 -12   1   3          1.71          2.00         1.58 o                         
 -11   1   3          0.48          0.38         1.06 o                         
 -10   1   3          5.41          5.29         1.08 o                         
  -9   1   3         27.96         21.77         1.21 o                         
  -8   1   3          9.82          9.01         1.06 o                         
  -7   1   3          0.02          0.70         1.02 o                         
  -6   1   3        115.77        102.73         1.37 o                         
  -5   1   3        118.77        155.57         1.72 o                         
  -4   1   3        120.39        113.97         1.52 o                         
  -3   1   3        157.44        155.81         1.85 o                         
  -2   1   3        148.11        130.67         1.88 o                         
  -1   1   3        822.18        962.61         9.25 o                         
   0   1   3        629.72        561.01         4.18 o                         
   2   1   3        107.61         99.24         3.23 o                         
   3   1   3       1330.10       1187.64         8.55 o                         
   4   1   3         16.28         18.57         1.60 o                         
   5   1   3          5.78          1.65         1.50 o                         
   6   1   3         54.68         49.63         1.73 o                         
   7   1   3          8.17          7.28         1.25 o                         
   8   1   3        221.53        215.74         2.39 o                         
   9   1   3         12.17          9.74         1.30 o                         
  10   1   3          0.28          2.88         1.49 o                         
  11   1   3          6.90          9.76         2.85 o                         
 -11   2   3          9.27          9.06         1.22 o                         
 -10   2   3          6.52          5.30         1.22 o                         
  -9   2   3          0.11          0.06         1.05 o                         
  -8   2   3         57.68         57.82         1.54 o                         
  -7   2   3          5.47          8.81         0.99 o                         
  -6   2   3         73.03         60.60         1.74 o                         
  -5   2   3          3.52          5.98         0.99 o                         
  -4   2   3         66.11         71.24         1.41 o                         
  -3   2   3        581.14        536.20         7.98 o                         
  -2   2   3          6.35          2.67         1.19 o                         
  -1   2   3        145.00        151.62         2.56 o                         
   0   2   3        645.43        673.08        19.63 o                         
   1   2   3        138.35        124.53         3.09 o                         
   2   2   3          0.09          2.68         2.27 o                         
   3   2   3          6.52          6.19         1.47 o                         
   4   2   3          6.94          2.64         1.06 o                         
   5   2   3          0.43          3.26         1.03 o                         
   6   2   3         38.85         45.60         1.24 o                         
   7   2   3        347.52        340.53         2.26 o                         
   8   2   3        148.92        149.79         3.64 o                         
   9   2   3          0.29          0.11         1.85 o                         
  10   2   3          2.86          2.84         1.61 o                         
  11   2   3          8.62          8.96         2.09 o                         
 -11   3   3          0.25          0.57         1.48 o                         
 -10   3   3          0.35          2.50         1.59 o                         
  -9   3   3          0.65          1.11         1.02 o                         
  -8   3   3         25.00         26.48         1.18 o                         
  -7   3   3          4.13          3.82         0.92 o                         
  -6   3   3          0.01          0.55         1.09 o                         
  -5   3   3        209.63        225.73         2.94 o                         
  -4   3   3          6.97         13.66         1.06 o                         
  -3   3   3        193.91        189.73         2.10 o                         
  -2   3   3          2.84          8.53         1.25 o                         
  -1   3   3        130.23        142.16         3.74 o                         
   0   3   3         29.96         22.05         1.79 o                         
   1   3   3        183.75        205.62         4.33 o                         
   2   3   3         91.15         89.95         2.86 o                         
   3   3   3         91.70         88.86         3.27 o                         
   4   3   3          2.55          2.52         1.47 o                         
   5   3   3         26.84         23.66         1.35 o                         
   6   3   3          0.01          2.01         2.02 o                         
   7   3   3          2.15          2.63         1.21 o                         
   8   3   3        152.08        151.17         2.01 o                         
   9   3   3          1.26          2.33         1.29 o                         
  10   3   3          1.77          3.05         1.95 o                         
  11   3   3          3.43          6.32         2.13 o                         
 -10   4   3          1.70          1.51         1.47 o                         
  -9   4   3          0.54          3.54         1.56 o                         
  -8   4   3         12.11         14.94         1.32 o                         
  -7   4   3          0.66          1.62         1.21 o                         
  -6   4   3         20.98         22.10         1.46 o                         
  -5   4   3         10.39          8.67         1.19 o                         
  -4   4   3         11.55         12.23         1.38 o                         
  -3   4   3         53.43         55.62         1.72 o                         
  -2   4   3         18.55         14.96         1.52 o                         
  -1   4   3         75.43         86.91         2.23 o                         
   0   4   3          2.98          3.64         2.30 o                         
   1   4   3         16.21         22.80         2.50 o                         
   2   4   3         10.66         16.61         1.80 o                         
   3   4   3          6.52          4.71         1.84 o                         
   4   4   3          0.48          1.87         1.60 o                         
   5   4   3          4.14          3.64         1.15 o                         
   6   4   3          6.75          6.96         1.18 o                         
   7   4   3        182.14        186.34         5.28 o                         
   8   4   3         64.22         66.66         2.20 o                         
   9   4   3          0.01          0.35         1.37 o                         
  10   4   3          1.47          1.31         1.69 o                         
  -9   5   3          3.31          3.90         1.68 o                         
  -8   5   3          5.43          5.11         1.24 o                         
  -7   5   3          0.11          1.93         1.47 o                         
  -6   5   3         15.03         11.50         1.55 o                         
  -5   5   3         23.84         21.12         1.52 o                         
  -4   5   3          1.62          1.54         1.52 o                         
  -3   5   3          3.15          3.90         1.42 o                         
  -2   5   3          1.91          2.07         1.40 o                         
  -1   5   3          0.03          2.32         1.73 o                         
   0   5   3          2.92          4.64         2.61 o                         
   1   5   3         43.27         43.64         2.89 o                         
   2   5   3          3.16          4.38         2.10 o                         
   3   5   3         59.42         61.48         2.01 o                         
   4   5   3          1.03          0.49         1.39 o                         
   5   5   3          6.43          7.45         1.42 o                         
   6   5   3          2.81          2.56         1.47 o                         
   7   5   3          1.01          1.11         1.49 o                         
   8   5   3         42.71         35.47         1.58 o                         
   9   5   3          2.09          1.71         1.48 o                         
  -8   6   3          1.84          2.50         1.78 o                         
  -7   6   3          1.17          0.81         1.62 o                         
  -6   6   3          0.10          0.08         1.58 o                         
  -5   6   3          5.41          3.83         1.55 o                         
  -4   6   3          8.88          7.21         1.63 o                         
  -3   6   3          0.13          0.87         1.44 o                         
  -2   6   3          7.07          9.82         1.65 o                         
  -1   6   3          6.28          6.86         2.50 o                         
   0   6   3         11.08         10.82         2.64 o                         
   1   6   3          0.80          1.39         2.59 o                         
   2   6   3          3.60          2.16         2.64 o                         
   3   6   3          0.34          0.65         2.16 o                         
   4   6   3          0.67          1.19         1.37 o                         
   5   6   3          0.06          1.05         1.42 o                         
   6   6   3          3.07          3.57         1.57 o                         
   7   6   3         63.10         65.18         2.02 o                         
   8   6   3         20.93         16.96         2.47 o                         
  -7   7   3          0.07         -1.36         1.97 o                         
  -6   7   3          0.94          0.43         1.69 o                         
  -5   7   3         12.18         10.78         1.62 o                         
  -4   7   3          0.09          1.12         1.54 o                         
  -3   7   3          2.08          2.06         1.76 o                         
  -2   7   3          2.22          0.64         2.82 o                         
  -1   7   3          0.00         -1.61         3.48 o                         
   0   7   3          0.66          1.14         2.77 o                         
   1   7   3          4.42          5.18         2.95 o                         
   2   7   3          0.02         -0.68         3.45 o                         
   3   7   3          2.61          0.91         2.93 o                         
   4   7   3          1.15          2.02         1.80 o                         
   5   7   3          1.80          3.05         1.80 o                         
   6   7   3          0.01          0.69         1.84 o                         
  -4   8   3          0.15         -0.51         2.00 o                         
  -3   8   3          0.93          1.27         3.07 o                         
  -2   8   3          0.77          0.00         3.09 o                         
  -1   8   3          0.80          1.25         3.77 o                         
   0   8   3          0.63          1.48         3.82 o                         
   1   8   3          0.04          1.75         3.80 o                         
   2   8   3          0.21         -2.11         4.00 o                         
   3   8   3          0.93          1.89         2.23 o                         
   4   8   3          0.07         -0.36         2.23 o                         
 -12   0   4          1.37          3.20         1.58 o                         
 -11   0   4          0.22          1.43         1.96 o                         
 -10   0   4         11.31         13.18         1.87 o                         
  -9   0   4         23.71         18.33         1.88 o                         
  -8   0   4          0.17          0.62         1.36 o                         
  -7   0   4         34.54         41.88         1.81 o                         
  -6   0   4          0.01          0.39         1.40 o                         
  -5   0   4        517.40        446.17         6.22 o                         
  -4   0   4         18.85         29.92         1.64 o                         
  -3   0   4        252.94        248.67         3.05 o                         
  -2   0   4        777.88        871.76         6.85 o                         
  -1   0   4        209.48        232.80         7.90 o                         
   0   0   4        925.46       1199.12         7.65 o                         
   4   0   4        586.35        524.99         5.25 o                         
   5   0   4        238.76        234.98         3.59 o                         
   6   0   4        160.31        137.77         2.68 o                         
   7   0   4       1197.60       1236.15         7.05 o                         
   8   0   4          0.01         -0.93         1.66 o                         
   9   0   4          0.14         -0.41         2.59 o                         
  10   0   4         11.62         12.09         2.66 o                         
  11   0   4          0.54         -0.25         2.82 o                         
 -11   1   4          0.32          2.06         1.26 o                         
 -10   1   4          3.32          1.89         1.08 o                         
  -9   1   4         77.69         74.69         3.74 o                         
  -8   1   4          0.07          1.48         0.84 o                         
  -7   1   4         23.06         20.59         1.21 o                         
  -6   1   4         33.42         37.73         0.98 o                         
  -5   1   4        255.26        276.86         2.31 o                         
  -4   1   4        168.75        142.43         2.14 o                         
  -3   1   4        103.79        114.18         1.64 o                         
  -2   1   4        638.81        617.37         3.36 o                         
  -1   1   4        249.69        266.96         2.58 o                         
   0   1   4        390.46        382.98         3.31 o                         
   1   1   4        910.26        841.94         7.73 o                         
   3   1   4        269.02        204.50         4.00 o                         
   4   1   4        894.75        889.65         4.66 o                         
   5   1   4         62.96         73.49         1.91 o                         
   6   1   4          1.30         -0.06         1.48 o                         
   7   1   4        160.59        152.06         6.44 o                         
   8   1   4          0.00          0.74         1.19 o                         
   9   1   4         11.92         10.05         1.47 o                         
  10   1   4          6.31          8.51         1.60 o                         
  11   1   4          0.00         -0.75         2.03 o                         
 -11   2   4          0.01         -0.54         1.20 o                         
 -10   2   4          1.28          1.63         1.20 o                         
  -9   2   4          1.19          3.84         1.31 o                         
  -8   2   4         13.23          9.05         1.02 o                         
  -7   2   4         31.19         30.39         1.78 o                         
  -6   2   4         20.44         19.82         1.19 o                         
  -5   2   4         11.46         11.54         1.03 o                         
  -4   2   4        184.57        176.68         3.32 o                         
  -3   2   4          0.85          4.40         1.10 o                         
  -2   2   4         54.82         62.83         1.47 o                         
  -1   2   4         11.85         16.35         1.62 o                         
   0   2   4        218.35        228.71         2.84 o                         
   1   2   4         90.90         72.89         2.19 o                         
   2   2   4        562.43        653.08         7.89 o                         
   3   2   4          1.44          2.64         2.05 o                         
   4   2   4        104.02         82.62         3.09 o                         
   5   2   4         78.51         91.09         1.70 o                         
   6   2   4        282.41        278.26        10.54 o                         
   7   2   4        673.46        700.26        11.24 o                         
   8   2   4          0.01         -0.39         1.46 o                         
   9   2   4          0.89          2.06         2.57 o                         
  10   2   4          2.44          3.18         2.03 o                         
  11   2   4          0.00          0.67         1.72 o                         
 -11   3   4          3.47          2.80         2.08 o                         
 -10   3   4         11.77         13.69         1.28 o                         
  -9   3   4         41.25         39.45         1.16 o                         
  -8   3   4          5.97          6.70         1.06 o                         
  -7   3   4         46.38         47.62         1.81 o                         
  -6   3   4          4.83          8.39         1.17 o                         
  -5   3   4         83.71         89.91         1.46 o                         
  -4   3   4         47.15         45.05         1.22 o                         
  -3   3   4          0.40          0.49         0.99 o                         
  -2   3   4        579.92        556.25         8.60 o                         
  -1   3   4          3.11          8.71         1.54 o                         
   0   3   4          3.84          4.04         1.34 o                         
   1   3   4        894.66        865.35        13.10 o                         
   2   3   4         18.89         15.69         1.83 o                         
   3   3   4          9.12          7.57         2.34 o                         
   4   3   4        598.78        600.75         6.23 o                         
   5   3   4         16.83         21.21         1.35 o                         
   6   3   4          0.99          1.61         1.57 o                         
   7   3   4         70.95         80.18         2.06 o                         
   8   3   4          2.83          4.70         1.85 o                         
   9   3   4         14.42         13.02         1.61 o                         
  10   3   4          2.66          4.38         1.66 o                         
 -10   4   4          1.85          1.90         1.41 o                         
  -9   4   4          1.39          0.98         1.59 o                         
  -8   4   4          9.96         11.22         1.65 o                         
  -7   4   4         11.61         11.82         1.28 o                         
  -6   4   4          5.59          5.35         1.21 o                         
  -5   4   4          6.09          6.43         1.35 o                         
  -4   4   4         18.69         18.59         1.12 o                         
  -3   4   4          6.33          8.03         1.29 o                         
  -2   4   4          0.01         -0.37         1.23 o                         
  -1   4   4          1.06          1.84         1.36 o                         
   0   4   4         34.83         40.50         2.73 o                         
   1   4   4         25.84         24.28         2.55 o                         
   2   4   4        140.35        136.23         3.83 o                         
   3   4   4         21.53         23.87         3.16 o                         
   4   4   4         26.62         29.94         2.68 o                         
   5   4   4         39.94         43.13         1.94 o                         
   6   4   4         90.65         99.09         2.23 o                         
   7   4   4        265.47        266.82         2.82 o                         
   8   4   4          0.14         -0.46         1.53 o                         
   9   4   4          0.67          0.73         1.90 o                         
  10   4   4          0.74          2.49         1.71 o                         
  -9   5   4         16.30         18.23         1.44 o                         
  -8   5   4          0.27          0.55         1.63 o                         
  -7   5   4          0.39          0.79         1.51 o                         
  -6   5   4          6.14          7.81         1.76 o                         
  -5   5   4         16.43         20.21         1.52 o                         
  -4   5   4          1.18          0.29         1.19 o                         
  -3   5   4         14.28         11.41         1.55 o                         
  -2   5   4         12.90         11.56         1.62 o                         
  -1   5   4          1.03          1.72         1.74 o                         
   0   5   4         14.86         14.52         2.57 o                         
   1   5   4          9.24         11.46         2.59 o                         
   2   5   4          1.13          1.14         2.30 o                         
   3   5   4         26.50         27.15         2.21 o                         
   4   5   4         98.31        108.84         2.54 o                         
   5   5   4          9.60          9.27         1.79 o                         
   6   5   4          0.44          0.91         1.59 o                         
   7   5   4         26.75         25.92         2.07 o                         
   8   5   4          0.04          1.78         1.55 o                         
   9   5   4          2.41          0.89         2.16 o                         
  -8   6   4          0.61          0.66         1.55 o                         
  -7   6   4          0.82          2.31         1.64 o                         
  -6   6   4          0.39         -0.41         1.57 o                         
  -5   6   4          3.99          5.93         1.53 o                         
  -4   6   4          0.01          0.96         1.63 o                         
  -3   6   4          0.31          0.24         1.53 o                         
  -2   6   4          2.19          3.34         1.84 o                         
  -1   6   4          0.85          1.30         2.52 o                         
   0   6   4          1.44          1.59         2.57 o                         
   1   6   4          0.05          1.68         2.52 o                         
   2   6   4         27.58         28.89         2.86 o                         
   3   6   4          7.37          7.80         2.64 o                         
   4   6   4          3.51          6.06         2.21 o                         
   5   6   4          6.64          7.99         1.41 o                         
   6   6   4         18.55         18.83         2.25 o                         
   7   6   4         85.98         92.40         2.81 o                         
   8   6   4          0.04          1.03         2.12 o                         
  -7   7   4          0.65          0.59         1.86 o                         
  -6   7   4          0.91          1.23         1.92 o                         
  -5   7   4          0.34          2.32         1.64 o                         
  -4   7   4          1.09          1.53         1.67 o                         
  -3   7   4          1.21          1.72         2.02 o                         
  -2   7   4          1.83          4.25         2.80 o                         
  -1   7   4          2.05          2.18         2.73 o                         
   0   7   4          0.00         -0.02         2.70 o                         
   1   7   4          1.58          4.52         2.73 o                         
   2   7   4          0.53         -0.86         2.82 o                         
   3   7   4          3.66          4.55         2.98 o                         
   4   7   4         23.08         21.15         3.02 o                         
   5   7   4          1.95          2.63         1.92 o                         
   6   7   4          0.91          1.00         1.58 o                         
  -4   8   4          0.12          0.74         2.48 o                         
  -3   8   4          0.03         -0.91         3.14 o                         
  -2   8   4          0.11          2.70         3.80 o                         
  -1   8   4          2.26          1.82         3.11 o                         
   0   8   4          0.29          0.34         3.11 o                         
   1   8   4          0.12         -0.52         3.23 o                         
   2   8   4          1.70          1.61         3.16 o                         
   3   8   4          0.25          1.24         2.16 o                         
   4   8   4          0.00          1.10         2.24 o                         
 -11   0   5          0.06          0.69         1.64 o                         
 -10   0   5          5.49          6.70         1.91 o                         
  -9   0   5         25.73         26.94         1.61 o                         
  -8   0   5         11.65         10.26         1.42 o                         
  -7   0   5         37.66         36.76         1.57 o                         
  -6   0   5          9.51          8.76         1.34 o                         
  -5   0   5          9.88         13.14         1.62 o                         
  -4   0   5        164.85        126.34         2.76 o                         
  -3   0   5        409.79        354.24         3.18 o                         
  -2   0   5          8.67          7.29         1.71 o                         
  -1   0   5        439.97        525.56         4.53 o                         
   0   0   5        975.41       1094.80        16.06 o                         
   1   0   5       1646.01       1503.57        10.27 o                         
   4   0   5        134.19        110.65         2.95 o                         
   5   0   5         17.38         20.37         2.30 o                         
   6   0   5         94.69        109.40         3.00 o                         
   7   0   5          2.75          4.66         2.50 o                         
   8   0   5          4.36          3.30         1.70 o                         
   9   0   5          1.19          1.77         1.80 o                         
  10   0   5          0.31          2.27         2.70 o                         
  11   0   5          0.60          0.41         2.91 o                         
 -11   1   5          0.74          1.88         1.18 o                         
 -10   1   5         23.46         24.19         1.41 o                         
  -9   1   5          1.01          2.56         1.17 o                         
  -8   1   5         24.13         23.93         1.05 o                         
  -7   1   5         19.60         19.99         1.11 o                         
  -6   1   5         23.93         19.42         0.93 o                         
  -5   1   5          4.82          5.66         0.93 o                         
  -4   1   5          2.85          2.30         0.84 o                         
  -3   1   5        103.56         92.51         1.55 o                         
  -2   1   5        140.93        143.32         2.85 o                         
  -1   1   5        346.90        394.50         2.81 o                         
   0   1   5         17.34         17.22         1.33 o                         
   1   1   5         79.42         76.08         2.16 o                         
   3   1   5       3012.96       3396.50        13.41 o                         
   4   1   5        369.67        361.61         4.34 o                         
   5   1   5          0.02          1.76         1.44 o                         
   6   1   5        117.40        125.80         6.93 o                         
   7   1   5          0.72          1.68         1.37 o                         
   8   1   5        151.55        158.31         4.24 o                         
   9   1   5         16.52         16.16         1.88 o                         
  10   1   5          1.40          1.44         1.62 o                         
  11   1   5          0.51          1.08         1.64 o                         
 -11   2   5          1.45          2.26         1.19 o                         
 -10   2   5          0.75          1.28         1.22 o                         
  -9   2   5          4.66          3.44         1.19 o                         
  -8   2   5         16.21         18.62         1.16 o                         
  -7   2   5          4.81          4.54         0.99 o                         
  -6   2   5         90.31         77.67         2.36 o                         
  -5   2   5         20.26         19.59         0.94 o                         
  -4   2   5         11.08          9.39         1.06 o                         
  -3   2   5        263.88        275.61         6.33 o                         
  -2   2   5          8.88         11.92         1.03 o                         
  -1   2   5         60.89         60.53         1.56 o                         
   0   2   5        257.62        248.75         5.92 o                         
   1   2   5         22.73         12.49         1.56 o                         
   2   2   5        492.00        508.56         6.64 o                         
   3   2   5        413.16        419.91         5.46 o                         
   4   2   5          2.11          8.50         2.20 o                         
   5   2   5          0.46          0.23         1.49 o                         
   6   2   5         98.04         84.25         1.82 o                         
   7   2   5          3.27          5.17         1.63 o                         
   8   2   5          0.11          1.13         1.38 o                         
   9   2   5          5.81          7.93         2.27 o                         
  10   2   5          0.98          0.91         1.63 o                         
  11   2   5          0.23          3.74         2.18 o                         
 -11   3   5          0.03          0.46         1.54 o                         
 -10   3   5         14.38         14.60         1.45 o                         
  -9   3   5          1.67          2.05         1.10 o                         
  -8   3   5         35.37         28.98         1.26 o                         
  -7   3   5         25.77         24.63         1.18 o                         
  -6   3   5         12.29         12.54         1.00 o                         
  -5   3   5         42.15         32.92         1.15 o                         
  -4   3   5         90.94         78.00         1.40 o                         
  -3   3   5        119.68        154.37         3.52 o                         
  -2   3   5        135.18        123.92         2.08 o                         
  -1   3   5          4.66          8.85         1.38 o                         
   0   3   5         17.60         18.07         1.72 o                         
   1   3   5         15.44         11.29         1.77 o                         
   2   3   5         19.25         17.46         1.93 o                         
   3   3   5       1045.26       1071.26         9.14 o                         
   4   3   5        215.18        224.37         4.14 o                         
   5   3   5          1.46          0.80         1.27 o                         
   6   3   5         24.24         23.32         1.78 o                         
   7   3   5          2.21          3.57         1.19 o                         
   8   3   5         67.97         76.17         1.88 o                         
   9   3   5          4.29          5.83         2.43 o                         
  10   3   5          0.03          0.42         1.64 o                         
 -10   4   5          0.49          1.00         1.27 o                         
  -9   4   5          3.48          4.93         1.44 o                         
  -8   4   5          3.69          3.97         1.18 o                         
  -7   4   5          0.11          0.66         0.89 o                         
  -6   4   5         11.66         11.86         1.11 o                         
  -5   4   5          0.52          0.37         1.18 o                         
  -4   4   5         17.34         17.25         1.24 o                         
  -3   4   5         34.23         35.88         1.61 o                         
  -2   4   5          0.06          0.17         1.13 o                         
  -1   4   5          4.94          3.25         1.37 o                         
   0   4   5         13.19         14.37         2.50 o                         
   1   4   5         29.93         26.03         2.57 o                         
   2   4   5         95.83        100.05         2.69 o                         
   3   4   5         41.14         48.54         2.19 o                         
   4   4   5          1.83          1.98         2.43 o                         
   5   4   5          0.17          1.05         2.45 o                         
   6   4   5         56.00         59.68         2.76 o                         
   7   4   5          4.68          5.51         1.82 o                         
   8   4   5          0.05          1.18         1.87 o                         
   9   4   5          1.51          2.74         1.63 o                         
  10   4   5          0.02         -0.68         2.17 o                         
  -9   5   5          0.03          1.50         1.77 o                         
  -8   5   5          1.62          1.85         1.59 o                         
  -7   5   5          0.96          1.59         1.53 o                         
  -6   5   5          3.12          3.30         1.51 o                         
  -5   5   5          0.35          1.50         1.26 o                         
  -4   5   5          0.56          1.35         1.48 o                         
  -3   5   5          1.11         -0.43         1.44 o                         
  -2   5   5         12.14         14.50         1.84 o                         
  -1   5   5         29.76         33.95         1.94 o                         
   0   5   5          2.80          1.68         2.39 o                         
   1   5   5          8.18          8.84         2.48 o                         
   2   5   5          0.32         -0.30         2.34 o                         
   3   5   5        265.41        256.98         3.62 o                         
   4   5   5         29.67         32.79         1.74 o                         
   5   5   5          0.07         -0.78         1.74 o                         
   6   5   5          6.35          6.75         1.84 o                         
   7   5   5          1.68          1.92         1.86 o                         
   8   5   5         31.11         33.39         2.64 o                         
   9   5   5          1.12          1.18         1.83 o                         
  -8   6   5          0.70          1.78         1.79 o                         
  -7   6   5          0.13          1.82         1.80 o                         
  -6   6   5          0.02          1.93         1.44 o                         
  -5   6   5          0.01          1.27         1.72 o                         
  -4   6   5          2.22          2.64         1.66 o                         
  -3   6   5          0.04         -0.63         1.48 o                         
  -2   6   5          0.72         -0.37         2.00 o                         
  -1   6   5          0.13         -0.34         2.59 o                         
   0   6   5          0.24          1.14         2.64 o                         
   1   6   5          2.99          4.96         2.70 o                         
   2   6   5          3.17          4.18         2.64 o                         
   3   6   5          6.42          7.89         2.93 o                         
   4   6   5          0.01         -0.63         2.41 o                         
   5   6   5          4.42          3.06         1.41 o                         
   6   6   5         23.78         23.27         1.82 o                         
   7   6   5          0.21          0.67         2.14 o                         
   8   6   5          0.00          1.34         2.24 o                         
  -6   7   5          0.10          1.20         1.80 o                         
  -5   7   5          1.09          0.38         1.72 o                         
  -4   7   5          0.13         -0.17         1.64 o                         
  -3   7   5          0.00          0.27         2.14 o                         
  -2   7   5          8.71          8.55         2.91 o                         
  -1   7   5          2.33          3.59         2.77 o                         
   0   7   5          0.29          0.27         2.84 o                         
   1   7   5          0.99         -0.18         2.91 o                         
   2   7   5          0.01          0.32         3.00 o                         
   3   7   5         47.21         43.64         3.32 o                         
   4   7   5         10.30         11.16         3.11 o                         
   5   7   5          0.25          0.72         1.92 o                         
   6   7   5          0.09         -0.34         1.51 o                         
  -4   8   5          0.00          1.50         2.32 o                         
  -3   8   5          0.14         -1.61         3.18 o                         
  -2   8   5          0.30          1.30         3.11 o                         
  -1   8   5          0.49          0.66         3.07 o                         
   0   8   5          0.43          1.18         3.18 o                         
   1   8   5          1.09         -0.84         4.05 o                         
   2   8   5          1.54          1.98         3.36 o                         
   3   8   5          0.63          1.80         3.30 o                         
 -11   0   6          4.89          8.00         1.75 o                         
 -10   0   6          9.10          9.49         1.64 o                         
  -9   0   6         13.00         10.26         1.50 o                         
  -8   0   6         21.95         20.64         1.48 o                         
  -7   0   6         76.68         78.95         1.82 o                         
  -6   0   6         27.58         21.49         1.31 o                         
  -5   0   6          0.31          0.87         1.60 o                         
  -4   0   6         14.22         17.87         1.40 o                         
  -3   0   6        311.54        289.33        10.06 o                         
  -2   0   6          0.95          2.83         1.36 o                         
  -1   0   6          8.82          5.65         1.21 o                         
   0   0   6        187.62        218.71         4.22 o                         
   1   0   6          0.04         -0.52         2.18 o                         
   5   0   6         17.94         22.46         1.75 o                         
   6   0   6         52.75         50.14         2.57 o                         
   7   0   6         51.67         52.17         2.66 o                         
   8   0   6          0.09          4.39         2.32 o                         
   9   0   6          4.03          3.98         2.57 o                         
  10   0   6          4.26         11.18         2.91 o                         
  11   0   6          0.34          1.75         3.05 o                         
 -11   1   6          0.88          0.52         1.10 o                         
 -10   1   6          6.40          5.12         0.99 o                         
  -9   1   6         10.07         11.70         1.29 o                         
  -8   1   6          6.21          5.63         0.99 o                         
  -7   1   6         34.38         37.86         1.14 o                         
  -6   1   6         17.95         18.90         1.18 o                         
  -5   1   6         16.83         19.45         1.06 o                         
  -4   1   6         35.55         38.00         1.13 o                         
  -3   1   6        800.72        763.62        12.35 o                         
  -2   1   6        681.22        754.13         7.00 o                         
  -1   1   6          4.68          0.53         1.07 o                         
   0   1   6         30.72         36.88         1.38 o                         
   1   1   6         39.72         28.42         1.85 o                         
   4   1   6         67.98         67.89         2.75 o                         
   5   1   6         79.79         60.80         1.76 o                         
   6   1   6          5.84          5.68         1.16 o                         
   7   1   6         10.65         11.74         1.71 o                         
   8   1   6          0.11          0.97         1.37 o                         
   9   1   6          0.81          0.12         1.50 o                         
  10   1   6          0.08          0.24         1.90 o                         
  11   1   6          0.01          0.61         1.71 o                         
 -11   2   6          0.00          1.20         1.32 o                         
 -10   2   6         10.35         11.36         1.29 o                         
  -9   2   6         24.04         24.31         1.10 o                         
  -8   2   6          0.01          0.46         1.11 o                         
  -7   2   6         83.18         72.59         2.52 o                         
  -6   2   6         14.27         15.41         1.09 o                         
  -5   2   6          0.52          0.65         1.12 o                         
  -4   2   6        111.95        105.67         1.56 o                         
  -3   2   6         12.00         10.99         1.20 o                         
  -2   2   6         42.79         48.96         1.34 o                         
  -1   2   6        414.56        458.23         4.54 o                         
   0   2   6         86.03         89.87         1.72 o                         
   1   2   6          0.02          0.30         1.61 o                         
   2   2   6         54.59         55.01         2.84 o                         
   3   2   6          9.56          7.50         2.23 o                         
   4   2   6         57.42         70.24         2.75 o                         
   5   2   6         27.47         24.46         1.82 o                         
   6   2   6         34.89         39.18         2.25 o                         
   7   2   6         13.95         12.95         1.41 o                         
   8   2   6          1.49          2.35         1.28 o                         
   9   2   6          1.98          3.30         1.47 o                         
  10   2   6          1.46          2.97         1.98 o                         
 -10   3   6          0.30          0.43         1.07 o                         
  -9   3   6          0.08          0.82         1.19 o                         
  -8   3   6          8.68         13.55         1.32 o                         
  -7   3   6         32.46         33.51         1.10 o                         
  -6   3   6         15.72         16.19         1.26 o                         
  -5   3   6         39.24         44.69         1.39 o                         
  -4   3   6          8.97          5.85         1.01 o                         
  -3   3   6        156.74        146.94         1.99 o                         
  -2   3   6        351.37        364.38         2.72 o                         
  -1   3   6         10.34         12.93         1.24 o                         
   0   3   6         50.83         51.85         1.61 o                         
   1   3   6          7.85          6.28         1.59 o                         
   2   3   6         56.76         73.27         2.04 o                         
   3   3   6         18.07         23.93         2.50 o                         
   4   3   6         35.80         41.39         2.66 o                         
   5   3   6          1.46          1.70         2.34 o                         
   6   3   6          0.21          1.31         1.63 o                         
   7   3   6          8.69          8.71         1.73 o                         
   8   3   6          1.27          2.64         1.80 o                         
   9   3   6          0.00          2.08         2.63 o                         
  10   3   6          0.01          1.77         2.08 o                         
 -10   4   6          4.06          6.55         1.57 o                         
  -9   4   6          3.53          4.24         1.43 o                         
  -8   4   6          1.21          2.30         1.33 o                         
  -7   4   6         21.26         19.88         1.52 o                         
  -6   4   6          2.11          2.56         1.11 o                         
  -5   4   6          6.24          5.31         1.23 o                         
  -4   4   6         20.28         17.42         1.17 o                         
  -3   4   6          0.95          1.85         1.24 o                         
  -2   4   6         17.26         18.76         1.52 o                         
  -1   4   6         49.11         45.42         1.71 o                         
   0   4   6          1.22          2.55         2.27 o                         
   1   4   6          7.33          7.73         2.30 o                         
   2   4   6         20.07         26.68         1.89 o                         
   3   4   6          6.46          5.09         1.37 o                         
   4   4   6         18.31         14.55         2.59 o                         
   5   4   6          0.09          0.32         2.45 o                         
   6   4   6         10.30         12.70         1.77 o                         
   7   4   6          9.79          6.80         2.25 o                         
   8   4   6          0.12         -0.51         1.37 o                         
   9   4   6          1.17          3.05         2.03 o                         
  -9   5   6          1.55          3.26         1.35 o                         
  -8   5   6          0.12          1.63         1.43 o                         
  -7   5   6          2.34          4.28         1.59 o                         
  -6   5   6          0.04          0.39         1.29 o                         
  -5   5   6          0.13          0.79         1.27 o                         
  -4   5   6          0.11          0.78         1.28 o                         
  -3   5   6         66.86         69.33         1.96 o                         
  -2   5   6         35.44         36.09         2.02 o                         
  -1   5   6          2.62          2.72         1.69 o                         
   0   5   6          0.36          2.86         2.39 o                         
   1   5   6          0.20          0.18         2.34 o                         
   2   5   6          4.03          5.52         1.66 o                         
   3   5   6         35.94         36.33         1.93 o                         
   4   5   6          4.55          3.91         1.99 o                         
   5   5   6          4.68          5.85         1.90 o                         
   6   5   6          1.47          3.86         2.36 o                         
   7   5   6          6.01          6.74         2.47 o                         
   8   5   6          0.68          1.66         1.99 o                         
   9   5   6          0.08         -0.26         1.70 o                         
  -8   6   6          0.81          1.82         1.59 o                         
  -7   6   6          0.39          1.91         1.71 o                         
  -6   6   6          3.76          2.75         1.38 o                         
  -5   6   6          5.37          4.65         1.65 o                         
  -4   6   6          0.02          1.00         1.46 o                         
  -3   6   6          5.49          6.16         2.02 o                         
  -2   6   6          0.60          0.20         1.94 o                         
  -1   6   6          5.03          5.05         2.73 o                         
   0   6   6         10.69         10.59         2.68 o                         
   1   6   6          0.01          1.36         2.70 o                         
   2   6   6         12.85         11.18         1.98 o                         
   3   6   6          0.94          3.09         2.82 o                         
   4   6   6          2.60          2.30         2.50 o                         
   5   6   6          0.03          0.27         2.32 o                         
   6   6   6          2.97          3.96         1.48 o                         
   7   6   6          3.38          2.23         2.24 o                         
  -6   7   6          1.68          1.33         1.97 o                         
  -5   7   6          0.01          0.08         1.82 o                         
  -4   7   6          0.28          0.50         2.08 o                         
  -3   7   6          6.61          6.49         2.11 o                         
  -2   7   6          7.22          6.14         2.98 o                         
  -1   7   6          5.92          5.75         2.82 o                         
   0   7   6          0.02         -1.55         2.91 o                         
   1   7   6          0.00         -0.05         2.93 o                         
   2   7   6         10.75         12.50         3.16 o                         
   3   7   6          6.85          4.66         2.27 o                         
   4   7   6          1.70          2.39         3.09 o                         
   5   7   6          0.01          2.45         2.14 o                         
   6   7   6          0.48          1.52         1.99 o                         
  -3   8   6          0.05          0.80         3.18 o                         
  -2   8   6          0.00          2.16         3.14 o                         
  -1   8   6          3.21         -0.05         3.20 o                         
   0   8   6          1.40          0.00         3.09 o                         
   1   8   6          0.22         -0.50         3.11 o                         
   2   8   6          1.93          2.70         3.30 o                         
   3   8   6          0.04         -0.05         3.36 o                         
 -11   0   7          0.10          2.13         2.02 o                         
 -10   0   7          1.19          2.03         1.97 o                         
  -9   0   7          0.47          2.42         2.03 o                         
  -8   0   7          0.72          1.86         1.18 o                         
  -7   0   7          0.18          3.15         1.78 o                         
  -6   0   7        144.66        142.02         5.88 o                         
  -5   0   7         29.87         26.72         1.47 o                         
  -4   0   7         56.61         59.55         1.57 o                         
  -3   0   7         53.34         46.44         1.86 o                         
  -2   0   7       1538.08       1531.64        12.77 o                         
  -1   0   7       2790.61       2993.83        61.85 o                         
   0   0   7        388.78        345.87         6.98 o                         
   1   0   7        691.55        708.88         6.30 o                         
   5   0   7          1.02          1.77         1.39 o                         
   6   0   7         28.12         35.21         2.57 o                         
   7   0   7          6.29          5.93         1.77 o                         
   8   0   7          1.89          3.91         1.86 o                         
   9   0   7          1.37         -0.48         2.59 o                         
  10   0   7          1.03          1.45         2.89 o                         
  11   0   7          0.10          2.48         3.09 o                         
 -11   1   7          2.55          4.73         1.50 o                         
 -10   1   7          4.38          5.64         1.24 o                         
  -9   1   7          0.33          0.24         0.99 o                         
  -8   1   7          9.63          9.77         1.11 o                         
  -7   1   7        135.88        121.55         1.89 o                         
  -6   1   7        212.70        196.82         3.02 o                         
  -5   1   7        230.88        216.33         2.36 o                         
  -4   1   7         19.30         19.41         1.01 o                         
  -3   1   7         10.53          9.97         1.01 o                         
  -2   1   7       1765.59       1911.76        31.13 o                         
  -1   1   7         70.87         79.61         1.66 o                         
   0   1   7        150.89        161.74         3.29 o                         
   1   1   7         71.11         68.60         2.69 o                         
   2   1   7         45.95         65.99         2.41 o                         
   4   1   7         16.27         14.59         2.20 o                         
   5   1   7          0.46         -1.09         1.48 o                         
   6   1   7         24.16         24.93         1.50 o                         
   7   1   7          0.01          2.12         1.30 o                         
   8   1   7          0.28          1.31         1.73 o                         
   9   1   7          0.09          0.36         1.46 o                         
  10   1   7          3.94          3.95         2.06 o                         
 -11   2   7          0.08          0.23         1.35 o                         
 -10   2   7          0.15          1.50         1.25 o                         
  -9   2   7          8.62          7.15         1.21 o                         
  -8   2   7          4.09          5.42         1.27 o                         
  -7   2   7          3.05          5.49         1.09 o                         
  -6   2   7        222.34        224.21         1.87 o                         
  -5   2   7         42.90         35.18         1.12 o                         
  -4   2   7         88.45         92.68         1.51 o                         
  -3   2   7        187.30        161.03         2.43 o                         
  -2   2   7        417.28        402.68         4.34 o                         
  -1   2   7       1499.15       1636.36        21.44 o                         
   0   2   7        173.35        160.98         2.07 o                         
   1   2   7        448.15        451.93         6.00 o                         
   2   2   7          2.77         -2.43         2.43 o                         
   3   2   7         10.21         13.64         2.07 o                         
   4   2   7         45.67         43.76         2.05 o                         
   5   2   7          6.32          7.52         2.18 o                         
   6   2   7          0.91          1.08         1.25 o                         
   7   2   7          7.95          6.35         1.66 o                         
   8   2   7          1.08          1.32         1.37 o                         
   9   2   7          0.20          2.32         2.59 o                         
  10   2   7          0.14          0.64         2.05 o                         
 -10   3   7          0.01          0.92         1.67 o                         
  -9   3   7          0.17          0.40         1.05 o                         
  -8   3   7         13.08         14.67         1.24 o                         
  -7   3   7         32.00         30.65         1.37 o                         
  -6   3   7        127.49        129.57         1.61 o                         
  -5   3   7         65.58         65.03         2.52 o                         
  -4   3   7          5.37          5.08         1.07 o                         
  -3   3   7         33.18         28.42         1.35 o                         
  -2   3   7        269.44        276.15         2.99 o                         
  -1   3   7         95.54        106.32         2.08 o                         
   0   3   7          1.27          3.11         1.54 o                         
   1   3   7         25.18         24.13         1.65 o                         
   2   3   7         34.97         34.38         1.72 o                         
   3   3   7          4.44          5.38         1.74 o                         
   4   3   7         29.14         35.39         2.73 o                         
   5   3   7          0.00         -1.41         2.36 o                         
   6   3   7          5.28          5.14         1.66 o                         
   7   3   7          0.06          0.81         1.77 o                         
   8   3   7          0.01         -1.24         1.82 o                         
   9   3   7          0.17          2.39         1.97 o                         
  10   3   7          1.80          4.00         1.76 o                         
 -10   4   7          0.15          1.28         1.33 o                         
  -9   4   7          1.62          1.87         1.22 o                         
  -8   4   7          1.25          2.77         1.38 o                         
  -7   4   7          1.32          0.63         1.18 o                         
  -6   4   7         80.08         85.73         1.79 o                         
  -5   4   7          7.70          8.50         1.19 o                         
  -4   4   7         10.21         11.85         1.16 o                         
  -3   4   7         15.68         13.21         1.30 o                         
  -2   4   7        102.68         99.55         2.04 o                         
  -1   4   7        448.53        462.53         7.09 o                         
   0   4   7         38.35         35.32         2.66 o                         
   1   4   7         33.67         33.07         1.91 o                         
   2   4   7          0.59          0.35         1.66 o                         
   3   4   7          0.17          0.44         1.68 o                         
   4   4   7          4.85          3.69         1.94 o                         
   5   4   7          0.13         -0.16         2.82 o                         
   6   4   7          0.11         -0.74         1.44 o                         
   7   4   7          1.48          2.63         1.86 o                         
   8   4   7          0.25          0.94         1.61 o                         
   9   4   7          0.02          2.15         2.04 o                         
  -9   5   7          0.10          0.73         1.80 o                         
  -8   5   7          0.03         -0.22         1.70 o                         
  -7   5   7         28.23         28.93         1.42 o                         
  -6   5   7         23.82         25.64         1.50 o                         
  -5   5   7          6.69          8.77         1.56 o                         
  -4   5   7          5.91          4.42         1.36 o                         
  -3   5   7          0.21         -0.49         1.17 o                         
  -2   5   7        134.03        138.45         2.07 o                         
  -1   5   7         23.96         21.31         1.80 o                         
   0   5   7         11.49         11.55         2.43 o                         
   1   5   7          7.63          8.34         2.57 o                         
   2   5   7         18.87         16.87         2.64 o                         
   3   5   7         13.22         17.77         2.14 o                         
   4   5   7          2.42          4.50         2.03 o                         
   5   5   7          0.40          0.81         2.11 o                         
   6   5   7          0.02         -0.02         1.86 o                         
   7   5   7          0.38          1.15         1.59 o                         
   8   5   7          0.48          3.85         2.17 o                         
  -7   6   7          0.02          0.27         1.87 o                         
  -6   6   7         18.56         20.56         1.63 o                         
  -5   6   7          0.28          1.39         1.77 o                         
  -4   6   7          0.56          1.96         1.73 o                         
  -3   6   7          0.83          3.41         1.95 o                         
  -2   6   7         24.63         24.07         1.75 o                         
  -1   6   7         63.93         67.53         3.23 o                         
   0   6   7          3.29          4.80         2.00 o                         
   1   6   7          1.82          2.82         2.82 o                         
   2   6   7          0.58          3.25         2.89 o                         
   3   6   7          0.00         -0.34         2.68 o                         
   4   6   7          0.23          1.77         2.80 o                         
   5   6   7          0.09          1.84         2.24 o                         
   6   6   7          0.11          0.16         1.57 o                         
   7   6   7          0.09         -0.62         1.65 o                         
  -6   7   7          4.77          4.57         2.03 o                         
  -5   7   7          0.74          1.81         1.69 o                         
  -4   7   7          0.52          0.25         2.19 o                         
  -3   7   7          0.10          2.77         2.10 o                         
  -2   7   7         20.59         20.09         3.02 o                         
  -1   7   7          5.36          6.21         3.02 o                         
   0   7   7          0.15          0.43         2.86 o                         
   1   7   7          1.64          1.14         2.80 o                         
   2   7   7          5.06          3.73         2.95 o                         
   3   7   7          3.09          2.84         3.02 o                         
   4   7   7          0.14          2.32         3.11 o                         
   5   7   7          0.94          1.65         1.80 o                         
  -2   8   7          1.28         -0.52         3.25 o                         
  -1   8   7         15.31         10.48         3.41 o                         
   0   8   7          0.07          4.05         3.20 o                         
   1   8   7          0.21          2.68         3.27 o                         
   2   8   7          0.04          0.43         3.34 o                         
 -11   0   8          0.74          0.45         2.16 o                         
 -10   0   8          0.04         -2.06         2.06 o                         
  -9   0   8         11.57         16.82         1.64 o                         
  -8   0   8          2.85          7.25         2.34 o                         
  -7   0   8         76.44         74.72         1.68 o                         
  -6   0   8        206.58        171.03         2.49 o                         
  -5   0   8        782.38        738.85         5.16 o                         
  -4   0   8         57.11         56.21         1.69 o                         
  -3   0   8         24.48         17.67         1.45 o                         
  -2   0   8        429.34        530.54         7.03 o                         
  -1   0   8        190.05        184.40         2.43 o                         
   0   0   8        382.00        408.91         3.54 o                         
   1   0   8         42.62         41.23         2.64 o                         
   2   0   8        104.08         86.03         2.55 o                         
   5   0   8          0.15          0.70         2.14 o                         
   6   0   8         10.79         11.32         1.68 o                         
   7   0   8         20.74         18.64         2.43 o                         
   8   0   8          0.46         -0.18         1.75 o                         
   9   0   8          2.46          5.07         2.70 o                         
  10   0   8          1.01         -1.11         3.00 o                         
 -11   1   8          0.60          1.26         1.55 o                         
 -10   1   8          1.04          3.10         1.41 o                         
  -9   1   8          5.63          3.70         1.21 o                         
  -8   1   8         24.43         22.49         1.23 o                         
  -7   1   8        126.48        121.67         1.61 o                         
  -6   1   8         65.73         55.82         1.24 o                         
  -5   1   8        179.54        171.56         2.12 o                         
  -4   1   8        159.97        139.37         2.89 o                         
  -3   1   8        369.18        403.18         7.36 o                         
  -2   1   8        544.26        545.10         7.18 o                         
  -1   1   8          0.18          1.17         1.02 o                         
   0   1   8        501.56        480.73         6.96 o                         
   1   1   8        118.36        102.55         3.80 o                         
   2   1   8        168.12        177.56         2.61 o                         
   5   1   8         57.37         51.28         2.52 o                         
   6   1   8          2.23          2.08         1.55 o                         
   7   1   8          0.92          0.58         1.34 o                         
   8   1   8         12.52         12.73         1.79 o                         
   9   1   8          0.57          2.88         1.88 o                         
  10   1   8          3.32          6.53         2.03 o                         
 -10   2   8          5.77          8.58         1.13 o                         
  -9   2   8          0.90          2.83         1.20 o                         
  -8   2   8          0.04          0.60         1.02 o                         
  -7   2   8          6.72          6.38         1.22 o                         
  -6   2   8         62.82         57.27         1.45 o                         
  -5   2   8        481.11        485.39         8.58 o                         
  -4   2   8         58.52         58.69         2.04 o                         
  -3   2   8         15.24         13.42         0.97 o                         
  -2   2   8        132.43        157.97         3.74 o                         
  -1   2   8          0.29          1.76         1.22 o                         
   0   2   8        159.16        167.52         9.75 o                         
   1   2   8         47.83         49.25         1.67 o                         
   2   2   8          5.43          4.25         1.54 o                         
   3   2   8         15.33         16.57         2.30 o                         
   4   2   8          0.04          1.32         2.16 o                         
   5   2   8          0.85          2.55         2.20 o                         
   6   2   8          3.77          7.72         1.33 o                         
   7   2   8         14.03         15.75         1.52 o                         
   8   2   8          0.97          1.97         1.45 o                         
   9   2   8          0.41          1.46         1.33 o                         
  10   2   8          0.32          1.30         1.99 o                         
 -10   3   8          0.48          1.12         1.33 o                         
  -9   3   8          6.41          5.81         1.21 o                         
  -8   3   8         31.03         28.32         1.45 o                         
  -7   3   8         36.03         37.00         1.22 o                         
  -6   3   8         23.15         21.24         1.12 o                         
  -5   3   8        185.07        179.95         2.47 o                         
  -4   3   8          5.17          7.58         1.26 o                         
  -3   3   8        262.67        287.08         3.21 o                         
  -2   3   8        446.36        467.50         3.67 o                         
  -1   3   8         50.79         52.12         1.59 o                         
   0   3   8        193.46        183.23         2.96 o                         
   1   3   8        102.40        103.50         2.48 o                         
   2   3   8         36.05         35.03         1.46 o                         
   3   3   8         22.64         21.77         1.80 o                         
   4   3   8          5.00          7.34         2.41 o                         
   5   3   8         29.57         29.89         2.66 o                         
   6   3   8          1.31          1.34         2.41 o                         
   7   3   8          0.25          0.79         1.78 o                         
   8   3   8          7.76          6.62         1.89 o                         
   9   3   8          0.26         -0.84         1.97 o                         
  -9   4   8          0.42          1.92         1.30 o                         
  -8   4   8          0.32          0.14         1.25 o                         
  -7   4   8         13.63         12.26         1.27 o                         
  -6   4   8         25.33         24.08         1.44 o                         
  -5   4   8        233.55        248.11         4.83 o                         
  -4   4   8         11.05         13.36         1.30 o                         
  -3   4   8          0.05          1.17         1.17 o                         
  -2   4   8         77.19         79.86         1.61 o                         
  -1   4   8          0.39          0.96         1.35 o                         
   0   4   8         56.96         51.76         2.11 o                         
   1   4   8          0.71          0.76         1.86 o                         
   2   4   8          0.26          1.74         1.32 o                         
   3   4   8         15.84         18.60         1.76 o                         
   4   4   8          0.12          0.63         1.71 o                         
   5   4   8          0.84          1.89         1.61 o                         
   6   4   8          0.57          0.34         2.64 o                         
   7   4   8          2.30          2.58         1.51 o                         
   8   4   8          0.10          2.16         1.60 o                         
   9   4   8          0.45          0.68         1.79 o                         
  -8   5   8          3.04          2.53         1.43 o                         
  -7   5   8         22.37         19.31         1.60 o                         
  -6   5   8          5.98          6.64         1.28 o                         
  -5   5   8         25.46         31.17         1.50 o                         
  -4   5   8         28.75         31.81         1.35 o                         
  -3   5   8         54.60         50.64         1.86 o                         
  -2   5   8         62.28         60.32         1.81 o                         
  -1   5   8          0.92          2.87         2.69 o                         
   0   5   8         30.45         30.28         2.75 o                         
   1   5   8         13.29         12.46         2.68 o                         
   2   5   8          0.89          4.50         2.61 o                         
   3   5   8          0.07          1.18         1.91 o                         
   4   5   8          8.56         10.23         1.98 o                         
   5   5   8          1.48          1.96         1.72 o                         
   6   5   8          0.81         -0.15         1.31 o                         
   7   5   8          0.66          1.54         2.04 o                         
   8   5   8          1.10          1.68         2.14 o                         
  -7   6   8          8.70          8.92         1.58 o                         
  -6   6   8          9.12          9.91         1.59 o                         
  -5   6   8         57.70         56.70         1.88 o                         
  -4   6   8          1.10          1.56         1.35 o                         
  -3   6   8          0.22         -0.34         1.94 o                         
  -2   6   8         29.36         28.47         2.59 o                         
  -1   6   8          0.02         -0.14         1.86 o                         
   0   6   8          7.15          6.66         2.82 o                         
   1   6   8          0.01         -0.41         1.86 o                         
   2   6   8          1.87          0.77         2.68 o                         
   3   6   8          2.00          1.23         1.98 o                         
   4   6   8          0.70          2.55         2.82 o                         
   5   6   8          0.36          2.02         2.23 o                         
   6   6   8          0.25          0.64         1.55 o                         
   7   6   8          0.84          1.51         1.57 o                         
  -5   7   8          8.66          7.37         1.92 o                         
  -4   7   8          5.38          5.99         2.16 o                         
  -3   7   8         11.73         10.06         2.23 o                         
  -2   7   8         15.17         15.18         2.30 o                         
  -1   7   8          0.85          1.91         2.84 o                         
   0   7   8          4.15          2.89         2.89 o                         
   1   7   8          0.89          1.43         2.98 o                         
   2   7   8          0.05          0.70         3.00 o                         
   3   7   8          0.26          2.59         3.07 o                         
   4   7   8          0.49          2.02         3.00 o                         
   5   7   8          0.15         -1.98         3.41 o                         
   0   8   8          0.78         -0.18         2.32 o                         
 -11   0   9         10.59         10.81         1.88 o                         
 -10   0   9          7.15          8.34         1.71 o                         
  -9   0   9          0.11          0.77         1.37 o                         
  -8   0   9          0.04          0.07         1.53 o                         
  -7   0   9          4.94          3.53         2.25 o                         
  -6   0   9       1142.08       1121.25        34.13 o                         
  -5   0   9          7.49         11.59         1.94 o                         
  -4   0   9         36.91         36.41         1.58 o                         
  -3   0   9        105.78        104.74         4.51 o                         
  -2   0   9          9.59          5.97         1.37 o                         
  -1   0   9         47.58         45.44         1.53 o                         
   0   0   9         43.14         45.13         1.92 o                         
   1   0   9        194.36        187.45         3.30 o                         
   2   0   9         31.61         30.64         2.59 o                         
   3   0   9         60.14         57.12         2.16 o                         
   6   0   9          0.23          1.16         1.61 o                         
   7   0   9          1.27          5.41         2.39 o                         
   8   0   9          1.17          3.39         1.84 o                         
   9   0   9          0.84          4.48         2.77 o                         
  10   0   9          0.04          0.11         2.11 o                         
 -10   1   9          0.14          0.46         1.31 o                         
  -9   1   9         10.98         14.12         1.38 o                         
  -8   1   9          2.29          4.23         1.10 o                         
  -7   1   9         35.35         37.17         1.17 o                         
  -6   1   9          7.21          6.06         1.00 o                         
  -5   1   9        134.89        130.15         3.81 o                         
  -4   1   9         58.16         55.78         1.46 o                         
  -3   1   9         21.71         27.74         1.27 o                         
  -2   1   9         39.27         32.88         1.19 o                         
  -1   1   9         90.27         79.96         1.36 o                         
   0   1   9          0.87          1.07         1.12 o                         
   1   1   9        153.03        161.24         4.88 o                         
   2   1   9         53.62         57.20         1.75 o                         
   3   1   9         16.96         27.14         2.55 o                         
   5   1   9         20.51         16.84         2.27 o                         
   6   1   9          0.45          0.06         1.26 o                         
   7   1   9          5.45          5.80         1.70 o                         
   8   1   9          2.01          2.37         1.86 o                         
   9   1   9          0.00          0.76         2.48 o                         
  10   1   9         12.90         18.35         1.61 o                         
 -10   2   9          2.97          2.31         1.25 o                         
  -9   2   9          1.04          4.64         1.28 o                         
  -8   2   9          4.88          5.30         1.32 o                         
  -7   2   9         12.02          8.84         1.07 o                         
  -6   2   9        733.61        732.51        16.84 o                         
  -5   2   9         10.86         11.33         0.98 o                         
  -4   2   9          0.03          0.48         0.95 o                         
  -3   2   9          4.36          3.75         1.15 o                         
  -2   2   9          8.04         13.69         1.46 o                         
  -1   2   9        259.60        264.37         2.10 o                         
   0   2   9          0.30          0.46         1.35 o                         
   1   2   9         58.30         50.26         1.66 o                         
   2   2   9         51.10         56.34         1.96 o                         
   3   2   9         30.81         32.39         2.59 o                         
   4   2   9         80.45         66.53         2.82 o                         
   5   2   9          3.92          6.05         1.55 o                         
   6   2   9          0.08          1.25         2.41 o                         
   7   2   9          2.31          5.02         1.47 o                         
   8   2   9          0.00          0.20         1.48 o                         
   9   2   9          1.02          0.91         1.57 o                         
  10   2   9          0.02          1.37         1.53 o                         
 -10   3   9          1.08          2.64         1.42 o                         
  -9   3   9         17.21         19.62         1.18 o                         
  -8   3   9          0.25          1.31         1.22 o                         
  -7   3   9          5.92          6.56         1.00 o                         
  -6   3   9          2.03          3.35         1.18 o                         
  -5   3   9        129.10        144.19         5.60 o                         
  -4   3   9          6.98          8.44         1.14 o                         
  -3   3   9          2.85          3.19         1.24 o                         
  -2   3   9         14.83         18.34         1.18 o                         
  -1   3   9         45.00         51.11         1.58 o                         
   0   3   9          5.24          3.12         1.91 o                         
   1   3   9         67.61         57.25         2.35 o                         
   2   3   9         73.79         77.40         2.42 o                         
   3   3   9         30.73         21.01         1.43 o                         
   4   3   9          3.61          3.34         1.71 o                         
   5   3   9         30.45         31.32         2.64 o                         
   6   3   9          1.71          0.55         2.32 o                         
   7   3   9          3.11          3.73         2.15 o                         
   8   3   9          0.48          1.59         1.40 o                         
   9   3   9          0.05          1.36         1.69 o                         
  -9   4   9          0.12         -0.62         1.52 o                         
  -8   4   9          0.85          1.59         1.48 o                         
  -7   4   9          6.92          7.23         1.27 o                         
  -6   4   9        298.04        295.46         4.70 o                         
  -5   4   9          5.67          6.26         1.19 o                         
  -4   4   9          2.73          3.10         1.20 o                         
  -3   4   9          1.14          1.06         1.15 o                         
  -2   4   9          0.43          0.89         1.44 o                         
  -1   4   9         43.77         49.11         1.85 o                         
   0   4   9          2.67          3.38         2.14 o                         
   1   4   9         29.08         25.81         1.94 o                         
   2   4   9         14.45         13.31         1.46 o                         
   3   4   9          1.82          1.66         1.37 o                         
   4   4   9         10.90         14.88         1.64 o                         
   5   4   9          4.85          8.79         1.95 o                         
   6   4   9          0.04          2.80         2.64 o                         
   7   4   9          0.26          0.62         1.93 o                         
   8   4   9          0.04          1.76         2.04 o                         
  -8   5   9          0.01          1.01         1.51 o                         
  -7   5   9          5.45          4.36         1.26 o                         
  -6   5   9          4.73          6.06         1.49 o                         
  -5   5   9         37.89         35.77         1.53 o                         
  -4   5   9          0.77          2.05         1.24 o                         
  -3   5   9          8.16         11.07         1.72 o                         
  -2   5   9          2.68          5.71         1.84 o                         
  -1   5   9          0.96          3.30         2.64 o                         
   0   5   9          0.77          2.34         1.77 o                         
   1   5   9         16.05         15.00         2.55 o                         
   2   5   9          1.09          4.61         1.84 o                         
   3   5   9          1.31          1.99         1.90 o                         
   4   5   9          2.73          3.02         1.94 o                         
   5   5   9          3.16          2.81         2.21 o                         
   6   5   9          0.23          2.47         2.43 o                         
   7   5   9          0.70         -0.45         1.39 o                         
  -7   6   9          0.71          0.51         1.91 o                         
  -6   6   9         96.90         94.01         2.01 o                         
  -5   6   9          2.72          1.48         1.64 o                         
  -4   6   9          4.02          5.99         2.05 o                         
  -3   6   9          0.10          0.44         1.64 o                         
  -2   6   9          1.85          3.88         1.96 o                         
  -1   6   9          4.43          3.00         2.66 o                         
   0   6   9          0.57          2.02         1.84 o                         
   1   6   9          2.31          0.64         2.68 o                         
   2   6   9          0.45          3.11         2.80 o                         
   3   6   9          0.61          4.16         2.75 o                         
   4   6   9          1.52          4.96         2.84 o                         
   5   6   9          0.62          1.50         2.18 o                         
   6   6   9          0.02          0.41         1.39 o                         
  -5   7   9         14.63         13.96         1.98 o                         
  -4   7   9          0.28          0.61         2.27 o                         
  -3   7   9          2.38          2.92         2.15 o                         
  -2   7   9          0.00          2.07         2.09 o                         
  -1   7   9          0.05         -0.11         3.07 o                         
   0   7   9          0.00          2.59         3.00 o                         
   1   7   9          1.17          0.45         3.05 o                         
   2   7   9          1.53          4.57         3.11 o                         
   3   7   9          0.44          1.27         3.07 o                         
   4   7   9          0.00          0.32         2.20 o                         
 -10   0  10         17.87         18.97         2.26 o                         
  -9   0  10          0.99         -0.93         1.62 o                         
  -8   0  10          9.10          8.55         1.58 o                         
  -7   0  10         34.73         30.08         1.90 o                         
  -6   0  10          3.43          3.74         1.85 o                         
  -5   0  10        102.70        124.38         5.35 o                         
  -4   0  10         19.24         17.15         1.42 o                         
  -3   0  10        273.38        247.63         3.93 o                         
  -2   0  10        181.81        200.12         3.65 o                         
  -1   0  10          0.15          1.33         1.61 o                         
   0   0  10         53.51         46.82         2.68 o                         
   1   0  10        188.35        166.11         3.45 o                         
   2   0  10         18.69         19.21         1.82 o                         
   3   0  10          0.01          0.09         2.18 o                         
   6   0  10         49.97         35.32         2.59 o                         
   7   0  10          7.31          7.61         1.84 o                         
   8   0  10          0.01          0.45         2.52 o                         
   9   0  10          1.22          1.50         2.75 o                         
 -10   1  10         16.68         17.13         1.53 o                         
  -9   1  10          2.65          2.40         1.15 o                         
  -8   1  10          9.07          9.05         1.11 o                         
  -7   1  10          0.56          1.13         1.16 o                         
  -6   1  10        161.32        171.15         1.69 o                         
  -5   1  10         17.17         17.51         1.16 o                         
  -4   1  10         24.11         20.38         1.38 o                         
  -3   1  10          5.57         10.58         1.01 o                         
  -2   1  10        122.54        138.44         2.81 o                         
  -1   1  10        102.75        102.55         1.49 o                         
   0   1  10         95.31         87.93         1.63 o                         
   1   1  10         13.66         11.75         1.69 o                         
   2   1  10         16.48         15.93         1.44 o                         
   3   1  10          8.69         11.84         1.73 o                         
   5   1  10          5.68          7.71         1.70 o                         
   6   1  10          2.22          0.53         1.91 o                         
   7   1  10          5.51          4.87         1.50 o                         
   8   1  10          2.28          1.76         1.85 o                         
   9   1  10          0.02          0.68         1.62 o                         
 -10   2  10         19.16         18.94         1.43 o                         
  -9   2  10          1.08          1.57         1.43 o                         
  -8   2  10          0.31          1.45         1.09 o                         
  -7   2  10         50.58         45.14         1.35 o                         
  -6   2  10         38.11         35.27         1.39 o                         
  -5   2  10        210.89        206.58         3.20 o                         
  -4   2  10          8.05          8.30         1.25 o                         
  -3   2  10         49.20         49.95         1.31 o                         
  -2   2  10        137.23        127.75         1.82 o                         
  -1   2  10         10.55         10.56         1.20 o                         
   0   2  10         44.06         44.51         1.71 o                         
   1   2  10         66.58         64.45         1.92 o                         
   2   2  10          4.56          6.80         1.77 o                         
   3   2  10         12.17         11.82         1.77 o                         
   4   2  10          3.71          5.30         1.63 o                         
   5   2  10          1.06          2.50         2.36 o                         
   6   2  10         56.67         47.03         2.89 o                         
   7   2  10          3.96          4.28         1.91 o                         
   8   2  10          0.01          1.97         1.58 o                         
   9   2  10          0.51          0.89         1.64 o                         
  -9   3  10          2.81          3.82         1.23 o                         
  -8   3  10          0.30          1.05         1.25 o                         
  -7   3  10          1.16          2.08         1.34 o                         
  -6   3  10         78.14         86.84         2.73 o                         
  -5   3  10          4.01          5.56         1.15 o                         
  -4   3  10          5.86          6.97         1.13 o                         
  -3   3  10          0.19          0.94         1.10 o                         
  -2   3  10          3.50          3.73         1.21 o                         
  -1   3  10         40.98         37.63         1.46 o                         
   0   3  10        113.82        119.13         2.63 o                         
   1   3  10          7.42          7.08         1.59 o                         
   2   3  10          2.45          3.14         1.79 o                         
   3   3  10         11.28         12.17         1.45 o                         
   4   3  10         18.57         18.12         1.96 o                         
   5   3  10          1.48          2.68         1.79 o                         
   6   3  10          4.11          2.27         2.57 o                         
   7   3  10          2.60         -0.06         1.82 o                         
   8   3  10          1.86          2.73         1.98 o                         
   9   3  10          0.63          5.58         2.14 o                         
  -9   4  10          0.64          1.37         1.43 o                         
  -8   4  10          1.21          1.22         1.37 o                         
  -7   4  10         39.73         37.55         1.44 o                         
  -6   4  10         20.87         17.99         1.35 o                         
  -5   4  10         54.87         53.02         1.47 o                         
  -4   4  10          0.23          1.44         1.36 o                         
  -3   4  10         17.00         17.04         1.32 o                         
  -2   4  10         42.25         41.96         1.34 o                         
  -1   4  10          0.95          1.25         1.59 o                         
   0   4  10          0.84          2.76         2.05 o                         
   1   4  10         41.75         47.20         1.78 o                         
   2   4  10         15.66         11.89         1.75 o                         
   3   4  10          0.21          1.55         1.36 o                         
   4   4  10          4.05          2.68         1.67 o                         
   5   4  10          2.83          4.76         2.14 o                         
   6   4  10         26.50         25.25         1.80 o                         
   7   4  10          1.79         -0.48         1.62 o                         
   8   4  10          0.01          2.79         2.10 o                         
  -8   5  10          0.91          1.58         1.61 o                         
  -7   5  10          0.26          2.24         1.62 o                         
  -6   5  10         36.84         38.03         1.79 o                         
  -5   5  10          0.85          1.38         1.46 o                         
  -4   5  10          0.75          0.16         1.29 o                         
  -3   5  10          5.31          4.72         1.55 o                         
  -2   5  10          6.88          8.78         1.35 o                         
  -1   5  10          5.77          6.57         2.66 o                         
   0   5  10          3.49          3.48         2.68 o                         
   1   5  10          0.17         -0.55         2.66 o                         
   2   5  10          2.39          3.16         2.68 o                         
   3   5  10          0.23          1.37         1.61 o                         
   4   5  10          2.69          4.39         1.84 o                         
   5   5  10          0.02         -0.72         1.79 o                         
   6   5  10          2.03          0.87         2.19 o                         
   7   5  10          0.66          0.87         1.82 o                         
  -6   6  10          8.01          7.05         1.69 o                         
  -5   6  10          6.43          7.03         2.04 o                         
  -4   6  10          0.22          2.33         2.07 o                         
  -3   6  10          2.61          3.72         1.74 o                         
  -2   6  10          1.29          1.35         2.01 o                         
  -1   6  10          0.24          0.52         2.77 o                         
   0   6  10          0.09          1.48         2.82 o                         
   1   6  10         11.99         13.82         2.95 o                         
   2   6  10          3.78          5.96         2.93 o                         
   3   6  10          1.24          1.84         2.93 o                         
   4   6  10          0.18         -2.98         2.98 o                         
   5   6  10          0.73          1.05         2.24 o                         
  -4   7  10          0.06          0.90         1.82 o                         
  -3   7  10          0.77          3.28         2.23 o                         
  -2   7  10          0.10          5.25         3.30 o                         
  -1   7  10          0.06          0.20         3.02 o                         
   0   7  10          1.43          1.27         3.05 o                         
   1   7  10          0.49          0.05         3.11 o                         
   2   7  10          0.06          0.18         3.14 o                         
   3   7  10          0.77          0.18         3.25 o                         
 -10   0  11          8.45          9.50         1.85 o                         
  -9   0  11          7.03          5.49         1.70 o                         
  -8   0  11         11.65         11.98         1.68 o                         
  -7   0  11        154.06        143.59         4.98 o                         
  -6   0  11          3.34          4.04         1.46 o                         
  -5   0  11          1.48          3.47         1.81 o                         
  -4   0  11          0.09          0.28         1.27 o                         
  -3   0  11          0.38          0.22         1.28 o                         
  -2   0  11          1.07          0.59         1.60 o                         
  -1   0  11         10.24          8.97         1.38 o                         
   0   0  11        178.37        188.52         3.14 o                         
   1   0  11        205.12        201.57         3.70 o                         
   2   0  11         51.16         53.48         2.66 o                         
   3   0  11          1.91          2.48         2.45 o                         
   4   0  11         50.69         47.98         2.93 o                         
   6   0  11         69.11         60.35         2.32 o                         
   7   0  11          0.01          3.84         2.57 o                         
   8   0  11          3.78          2.16         1.86 o                         
   9   0  11          0.02         -0.57         2.02 o                         
 -10   1  11         26.60         24.63         1.51 o                         
  -9   1  11          0.12         -0.62         1.44 o                         
  -8   1  11         14.41         13.60         1.40 o                         
  -7   1  11          2.14          3.81         1.35 o                         
  -6   1  11         58.48         58.53         1.75 o                         
  -5   1  11         19.54         19.16         1.09 o                         
  -4   1  11         58.76         54.30         1.53 o                         
  -3   1  11        108.86         95.52         1.38 o                         
  -2   1  11         54.27         61.34         1.89 o                         
  -1   1  11        114.63        115.39         1.99 o                         
   0   1  11        230.50        214.30         2.50 o                         
   1   1  11         54.97         53.03         1.88 o                         
   2   1  11        176.87        148.57         2.26 o                         
   3   1  11         75.40         72.67         2.12 o                         
   4   1  11         20.19         21.66         1.56 o                         
   5   1  11         66.61         55.98         2.82 o                         
   6   1  11          0.88          1.50         2.41 o                         
   7   1  11          1.21          2.73         1.45 o                         
   8   1  11          2.49          1.44         1.60 o                         
   9   1  11          0.49          0.65         1.70 o                         
  -9   2  11         12.42         13.10         1.52 o                         
  -8   2  11         18.33         19.99         1.23 o                         
  -7   2  11         55.80         54.53         1.51 o                         
  -6   2  11          4.15          4.29         1.15 o                         
  -5   2  11          5.42          6.22         0.94 o                         
  -4   2  11          0.74          1.62         1.11 o                         
  -3   2  11          4.63          3.26         1.26 o                         
  -2   2  11         22.85         23.24         1.21 o                         
  -1   2  11          8.21          8.02         1.13 o                         
   0   2  11         72.24         69.14         3.05 o                         
   1   2  11        321.69        332.73         3.06 o                         
   2   2  11         66.91         70.37         2.22 o                         
   3   2  11          2.67          2.97         1.43 o                         
   4   2  11         51.20         49.36         1.37 o                         
   5   2  11         96.66         90.54         8.18 o                         
   6   2  11         55.65         51.51         2.93 o                         
   7   2  11          0.13          0.47         1.85 o                         
   8   2  11          1.53          2.38         1.58 o                         
   9   2  11          0.18          1.79         1.84 o                         
  -9   3  11          0.76          1.79         1.37 o                         
  -8   3  11          1.48          2.34         1.47 o                         
  -7   3  11          7.36          9.70         1.08 o                         
  -6   3  11         23.08         23.98         1.28 o                         
  -5   3  11          0.05          0.38         1.15 o                         
  -4   3  11         75.21         75.14         1.44 o                         
  -3   3  11         30.19         28.67         1.24 o                         
  -2   3  11          0.84          1.94         1.16 o                         
  -1   3  11         78.53         77.14         3.14 o                         
   0   3  11        115.55        131.61         5.98 o                         
   1   3  11          9.65          9.71         2.02 o                         
   2   3  11         68.56         70.32         2.40 o                         
   3   3  11         48.74         47.22         1.48 o                         
   4   3  11         20.02         17.03         1.38 o                         
   5   3  11         27.95         28.58         2.19 o                         
   6   3  11          1.07          1.32         1.58 o                         
   7   3  11          0.01         -0.63         1.93 o                         
   8   3  11          1.12          1.01         2.03 o                         
  -8   4  11          7.01          5.15         1.38 o                         
  -7   4  11         29.87         28.55         1.58 o                         
  -6   4  11          0.15          1.73         1.26 o                         
  -5   4  11          0.90          0.52         1.32 o                         
  -4   4  11          0.07          1.51         1.36 o                         
  -3   4  11          0.95         -0.60         1.28 o                         
  -2   4  11          0.20         -0.05         1.36 o                         
  -1   4  11          0.86          0.91         1.33 o                         
   0   4  11         45.48         44.23         2.31 o                         
   1   4  11         83.17         87.42         2.65 o                         
   2   4  11         57.60         52.47         2.06 o                         
   3   4  11          1.06          3.63         1.49 o                         
   4   4  11         20.83         21.12         1.69 o                         
   5   4  11         31.41         33.69         2.00 o                         
   6   4  11         21.14         23.96         2.40 o                         
   7   4  11          0.04          1.12         1.32 o                         
  -7   5  11          0.70          1.41         1.45 o                         
  -6   5  11          4.85          7.04         1.44 o                         
  -5   5  11          0.35          1.17         1.58 o                         
  -4   5  11          4.53          3.97         1.39 o                         
  -3   5  11          4.53          6.82         1.52 o                         
  -2   5  11          3.50          4.21         1.60 o                         
  -1   5  11          5.26          3.98         2.80 o                         
   0   5  11         21.16         23.21         2.95 o                         
   1   5  11          1.40          4.89         2.86 o                         
   2   5  11         22.47         24.78         2.32 o                         
   3   5  11         24.14         24.51         1.80 o                         
   4   5  11          2.10          1.79         1.86 o                         
   5   5  11         11.39         11.79         2.07 o                         
   6   5  11          0.02          0.46         1.96 o                         
  -5   6  11          0.41          1.16         2.00 o                         
  -4   6  11          0.02          1.93         2.17 o                         
  -3   6  11          0.14          2.08         2.03 o                         
  -2   6  11          0.26          2.89         2.82 o                         
  -1   6  11          0.00          2.11         2.77 o                         
   0   6  11          6.71          7.18         2.80 o                         
   1   6  11         13.61         15.12         2.20 o                         
   2   6  11         12.97          9.64         2.27 o                         
   3   6  11          1.44          5.48         2.20 o                         
   4   6  11          1.31         -1.16         2.07 o                         
   5   6  11          9.51          8.84         2.02 o                         
  -2   7  11          0.11         -1.57         3.16 o                         
  -1   7  11          0.19          2.36         3.16 o                         
   0   7  11          3.61          3.57         3.18 o                         
   1   7  11          0.31          2.25         3.23 o                         
   2   7  11          2.76          4.93         3.43 o                         
  -9   0  12          4.10          6.63         1.72 o                         
  -8   0  12          0.24          1.93         1.58 o                         
  -7   0  12         25.00         24.33         1.79 o                         
  -6   0  12          1.07          2.20         1.81 o                         
  -5   0  12          4.58          3.63         1.48 o                         
  -4   0  12         81.89         72.39         3.08 o                         
  -3   0  12          6.40          3.91         1.50 o                         
  -2   0  12         33.97         23.95         1.90 o                         
  -1   0  12         98.69         97.26         4.26 o                         
   0   0  12          4.52          2.20         2.41 o                         
   1   0  12        655.85        675.04         5.98 o                         
   2   0  12        411.30        388.41         4.43 o                         
   3   0  12          0.10          1.41         2.61 o                         
   4   0  12          1.22         11.14         2.61 o                         
   5   0  12         10.32         13.48         2.73 o                         
   6   0  12          3.41          2.75         1.89 o                         
   7   0  12          2.39          4.80         2.59 o                         
   8   0  12          0.45         -0.75         1.98 o                         
   9   0  12          0.15          2.27         3.00 o                         
  -9   1  12          0.05          0.51         1.20 o                         
  -8   1  12          0.00          0.54         1.15 o                         
  -7   1  12          0.87          2.16         1.11 o                         
  -6   1  12          1.04          0.57         1.30 o                         
  -5   1  12          9.15          9.86         1.16 o                         
  -4   1  12         12.96         12.57         1.14 o                         
  -3   1  12         11.30         11.35         1.13 o                         
  -2   1  12         45.88         47.74         1.13 o                         
  -1   1  12          0.05          0.38         1.00 o                         
   0   1  12         24.68         21.34         1.88 o                         
   1   1  12          5.56          8.90         1.54 o                         
   2   1  12        474.53        470.28         3.71 o                         
   3   1  12         67.28         69.37         2.94 o                         
   4   1  12         28.19         33.08         2.52 o                         
   5   1  12         26.00         17.91         1.70 o                         
   6   1  12          1.42         -0.05         2.36 o                         
   7   1  12         21.60         22.11         2.01 o                         
   8   1  12          0.18          0.75         1.63 o                         
  -9   2  12          0.66          0.94         1.39 o                         
  -8   2  12          1.95          2.54         1.45 o                         
  -7   2  12         10.76         10.79         1.28 o                         
  -6   2  12          0.42          1.22         1.18 o                         
  -5   2  12          1.79          0.68         1.07 o                         
  -4   2  12         10.31         14.55         1.31 o                         
  -3   2  12         44.46         38.56         1.25 o                         
  -2   2  12         43.32         37.94         1.29 o                         
  -1   2  12          7.91          9.56         1.31 o                         
   0   2  12          3.26          2.43         1.78 o                         
   1   2  12        537.80        548.99        12.08 o                         
   2   2  12        289.45        300.39         9.93 o                         
   3   2  12          0.26          0.12         1.45 o                         
   4   2  12          0.18          0.45         1.90 o                         
   5   2  12          4.38          3.50         1.56 o                         
   6   2  12          2.72          1.56         1.54 o                         
   7   2  12          0.55          0.53         1.93 o                         
   8   2  12          0.06         -0.41         1.61 o                         
  -9   3  12          1.31          1.71         1.59 o                         
  -8   3  12          0.40          1.87         1.47 o                         
  -7   3  12          0.16         -0.94         1.08 o                         
  -6   3  12          1.41          2.64         1.37 o                         
  -5   3  12          4.68          6.57         1.15 o                         
  -4   3  12         14.53         15.98         1.38 o                         
  -3   3  12         10.14          8.02         1.20 o                         
  -2   3  12          9.54         11.99         1.16 o                         
  -1   3  12          0.32          1.38         1.24 o                         
   0   3  12          1.29          2.31         1.78 o                         
   1   3  12          4.61          6.22         2.69 o                         
   2   3  12        347.70        344.29        14.57 o                         
   3   3  12         18.80         18.48         1.58 o                         
   4   3  12          8.53         11.26         1.57 o                         
   5   3  12         21.55         21.10         1.45 o                         
   6   3  12          0.09          0.65         2.01 o                         
   7   3  12         10.16         11.49         1.52 o                         
   8   3  12          0.15          0.89         2.13 o                         
  -8   4  12          0.63          1.36         1.41 o                         
  -7   4  12          3.11          3.18         1.37 o                         
  -6   4  12          0.06         -0.31         1.20 o                         
  -5   4  12          0.49          1.89         1.26 o                         
  -4   4  12          6.99          8.37         1.16 o                         
  -3   4  12         12.26         15.06         1.90 o                         
  -2   4  12          3.25          2.63         1.68 o                         
  -1   4  12          2.71          3.82         2.04 o                         
   0   4  12          1.96          4.57         2.18 o                         
   1   4  12        176.06        188.24         8.71 o                         
   2   4  12         91.47         87.22         7.70 o                         
   3   4  12          0.25          1.00         1.79 o                         
   4   4  12          0.14          0.10         1.36 o                         
   5   4  12          4.97          4.92         1.42 o                         
   6   4  12          0.55          0.90         1.52 o                         
   7   4  12          0.35          0.67         1.78 o                         
  -6   5  12          0.61          0.41         1.44 o                         
  -5   5  12          0.05         -0.49         1.42 o                         
  -4   5  12          1.50          2.47         1.27 o                         
  -3   5  12          2.97          3.50         1.52 o                         
  -2   5  12          1.62          4.48         2.00 o                         
  -1   5  12          0.71          3.55         2.02 o                         
   0   5  12          4.18          3.57         2.07 o                         
   1   5  12          3.98          6.36         2.91 o                         
   2   5  12         78.07         76.74         2.77 o                         
   3   5  12          9.27          7.96         2.11 o                         
   4   5  12          5.65          6.96         2.04 o                         
   5   5  12          3.51          2.30         2.09 o                         
   6   5  12          0.02          0.86         1.93 o                         
  -5   6  12          0.07         -0.92         2.02 o                         
  -4   6  12          1.79          1.45         1.89 o                         
  -3   6  12          0.93         -0.53         2.42 o                         
  -2   6  12          0.62          4.11         2.95 o                         
  -1   6  12          0.74          2.25         3.02 o                         
   0   6  12          1.22          2.00         2.86 o                         
   1   6  12         40.13         29.41         2.36 o                         
   2   6  12         34.03         26.59         2.52 o                         
   3   6  12          0.76          5.18         3.14 o                         
   4   6  12          1.39          3.39         3.05 o                         
  -9   0  13          1.05         -0.10         1.57 o                         
  -8   0  13         11.58         12.35         1.69 o                         
  -7   0  13          0.01          1.56         3.45 o                         
  -6   0  13          0.13          1.65         1.59 o                         
  -5   0  13         10.13         12.74         1.89 o                         
  -4   0  13          4.98          5.11         1.79 o                         
  -3   0  13         33.66         31.02         1.98 o                         
  -2   0  13         12.13         13.18         1.60 o                         
  -1   0  13          9.79         11.68         1.90 o                         
   0   0  13         41.62         37.94         2.18 o                         
   1   0  13        451.07        442.53         5.14 o                         
   2   0  13          2.42          0.80         2.50 o                         
   3   0  13          0.01         -2.61         2.61 o                         
   4   0  13          8.71         11.89         2.57 o                         
   5   0  13          0.01         -2.77         2.86 o                         
   6   0  13          3.72          3.52         1.93 o                         
   7   0  13          0.43          0.59         2.77 o                         
   8   0  13          3.61          3.45         2.09 o                         
  -9   1  13          0.10          1.07         1.29 o                         
  -8   1  13          3.23          4.47         1.12 o                         
  -7   1  13          0.06          0.77         1.41 o                         
  -6   1  13          4.33          5.96         1.15 o                         
  -5   1  13         16.97         17.73         1.39 o                         
  -4   1  13          4.14          7.30         1.20 o                         
  -3   1  13         39.90         44.92         1.30 o                         
  -2   1  13        172.33        162.24         2.59 o                         
  -1   1  13         23.39         23.30         1.12 o                         
   0   1  13          7.75          8.62         1.56 o                         
   1   1  13         79.11         82.38         1.97 o                         
   2   1  13          3.30          1.96         1.48 o                         
   3   1  13         69.27         65.46         2.19 o                         
   4   1  13          0.94          1.19         1.93 o                         
   5   1  13          2.74          4.62         1.58 o                         
   6   1  13          1.55          2.60         1.39 o                         
   7   1  13          0.18         -0.82         1.63 o                         
   8   1  13          1.35          1.53         1.51 o                         
  -9   2  13          3.37          3.44         1.59 o                         
  -8   2  13          1.40          0.95         1.50 o                         
  -7   2  13          0.24          1.95         1.28 o                         
  -6   2  13          8.05          8.78         1.42 o                         
  -5   2  13          0.03          0.53         1.12 o                         
  -4   2  13          9.74          7.65         1.10 o                         
  -3   2  13         54.67         53.20         1.52 o                         
  -2   2  13          4.05          3.59         1.27 o                         
  -1   2  13         16.47         16.07         1.32 o                         
   0   2  13         59.79         60.54         2.13 o                         
   1   2  13        278.95        277.18         5.06 o                         
   2   2  13          8.53          9.51         1.85 o                         
   3   2  13          3.55          5.06         1.91 o                         
   4   2  13          5.27          6.09         1.94 o                         
   5   2  13          0.82          0.94         1.21 o                         
   6   2  13          4.05          4.10         1.40 o                         
   7   2  13          0.17          1.94         1.44 o                         
   8   2  13          2.33          2.31         1.49 o                         
  -8   3  13          0.18         -0.40         1.43 o                         
  -7   3  13          0.01         -0.74         1.21 o                         
  -6   3  13          0.99          1.35         1.30 o                         
  -5   3  13          9.72         12.25         1.42 o                         
  -4   3  13          0.15          1.31         1.19 o                         
  -3   3  13          5.68          6.38         1.11 o                         
  -2   3  13        144.93        150.08         1.90 o                         
  -1   3  13          9.64         14.42         1.43 o                         
   0   3  13          3.02          2.34         1.65 o                         
   1   3  13         34.04         36.34         1.80 o                         
   2   3  13          1.40          1.31         1.90 o                         
   3   3  13         19.74         19.02         2.51 o                         
   4   3  13          1.07          0.00         1.59 o                         
   5   3  13          0.87          2.49         1.61 o                         
   6   3  13          0.42          3.44         1.70 o                         
   7   3  13          0.08         -0.11         1.36 o                         
  -7   4  13          0.18         -1.04         1.57 o                         
  -6   4  13          1.11          2.76         1.52 o                         
  -5   4  13          0.02          1.75         1.30 o                         
  -4   4  13          2.00          2.42         1.43 o                         
  -3   4  13         16.64         19.42         1.33 o                         
  -2   4  13          4.97          5.01         1.46 o                         
  -1   4  13          6.89          7.22         2.15 o                         
   0   4  13         17.24         18.26         2.24 o                         
   1   4  13        134.52        130.70         4.34 o                         
   2   4  13          0.39         -0.64         1.44 o                         
   3   4  13          0.18          1.00         1.73 o                         
   4   4  13          0.33          0.29         1.55 o                         
   5   4  13          0.15          0.74         1.75 o                         
   6   4  13          1.99          2.74         1.78 o                         
  -6   5  13          0.35          0.18         1.48 o                         
  -5   5  13          0.71          1.59         1.51 o                         
  -4   5  13          0.22          0.81         1.47 o                         
  -3   5  13          4.94          6.62         1.61 o                         
  -2   5  13         25.05         25.14         1.99 o                         
  -1   5  13          0.30          2.01         2.50 o                         
   0   5  13          0.10         -0.17         1.90 o                         
   1   5  13         22.81         27.23         2.98 o                         
   2   5  13          7.07          5.44         1.72 o                         
   3   5  13          5.26          4.35         2.18 o                         
   4   5  13          0.29          0.70         2.10 o                         
   5   5  13          0.04          0.69         1.83 o                         
  -3   6  13          2.02          0.94         1.78 o                         
  -2   6  13          0.24         -0.02         2.98 o                         
  -1   6  13          1.69          3.70         3.05 o                         
   0   6  13         10.93          7.07         2.32 o                         
   1   6  13         45.49         42.51         2.66 o                         
   2   6  13          0.80          2.23         3.11 o                         
  -8   0  14          2.36          0.54         2.19 o                         
  -7   0  14          1.74          2.01         2.07 o                         
  -6   0  14          8.81          8.08         2.02 o                         
  -5   0  14          6.82          8.84         2.03 o                         
  -4   0  14         10.21          6.75         1.45 o                         
  -3   0  14         55.84         53.02         2.11 o                         
  -2   0  14          3.48          6.19         1.53 o                         
  -1   0  14          1.96          1.90         1.71 o                         
   0   0  14          8.60          9.59         2.50 o                         
   1   0  14          4.37          4.77         2.55 o                         
   2   0  14         18.43         20.84         2.64 o                         
   3   0  14          0.03          1.25         2.48 o                         
   4   0  14         23.50         27.21         2.70 o                         
   5   0  14          6.68          9.32         2.68 o                         
   6   0  14          0.00          1.95         2.07 o                         
   7   0  14          0.32         -0.02         2.58 o                         
  -8   1  14         11.63         13.38         1.52 o                         
  -7   1  14         38.01         44.03         1.60 o                         
  -6   1  14         13.14         12.48         1.11 o                         
  -5   1  14          2.49          5.05         1.23 o                         
  -4   1  14         25.39         27.08         1.41 o                         
  -3   1  14         60.18         50.46         1.48 o                         
  -2   1  14          2.37          2.52         1.15 o                         
  -1   1  14         39.60         36.61         1.25 o                         
   0   1  14          1.76          1.78         1.77 o                         
   1   1  14         23.67         21.04         2.16 o                         
   2   1  14         23.28         22.47         2.00 o                         
   3   1  14          0.42          1.21         1.53 o                         
   4   1  14          0.02          1.34         1.92 o                         
   5   1  14          3.07          3.80         2.02 o                         
   6   1  14          0.39          1.78         1.33 o                         
   7   1  14          1.45          2.39         1.23 o                         
  -8   2  14          0.21          1.15         1.26 o                         
  -7   2  14          0.00          0.13         1.23 o                         
  -6   2  14          4.02          6.17         1.56 o                         
  -5   2  14          5.51          4.18         1.16 o                         
  -4   2  14         15.32         15.17         1.16 o                         
  -3   2  14         27.04         26.30         1.23 o                         
  -2   2  14          3.96          3.52         1.19 o                         
  -1   2  14          7.37          8.10         1.36 o                         
   0   2  14          2.42          3.37         1.86 o                         
   1   2  14          1.30          1.80         1.95 o                         
   2   2  14         11.80         14.32         1.63 o                         
   3   2  14          0.60          1.39         1.55 o                         
   4   2  14         13.10         14.63         2.03 o                         
   5   2  14          4.14          5.42         1.47 o                         
   6   2  14          0.05          1.46         1.68 o                         
   7   2  14          0.17          1.72         1.52 o                         
  -7   3  14         11.08         13.00         1.55 o                         
  -6   3  14          5.61          6.73         1.24 o                         
  -5   3  14          5.65          6.43         1.42 o                         
  -4   3  14          1.54          1.48         1.40 o                         
  -3   3  14         44.28         39.64         1.53 o                         
  -2   3  14          0.38          2.17         1.35 o                         
  -1   3  14         14.22         14.98         1.74 o                         
   0   3  14          0.10          1.47         1.93 o                         
   1   3  14         17.60         16.55         2.05 o                         
   2   3  14          9.06         10.79         2.01 o                         
   3   3  14          0.03          2.33         2.15 o                         
   4   3  14          0.14          0.78         1.62 o                         
   5   3  14          0.77          1.92         1.45 o                         
   6   3  14          0.00          1.40         1.53 o                         
  -6   4  14          0.90          2.29         1.44 o                         
  -5   4  14          0.80          1.35         1.67 o                         
  -4   4  14          2.28          2.84         1.53 o                         
  -3   4  14          4.15          5.79         1.39 o                         
  -2   4  14          1.18          0.01         1.43 o                         
  -1   4  14          0.22          0.62         1.98 o                         
   0   4  14         17.22         17.24         2.33 o                         
   1   4  14          1.23          1.43         2.28 o                         
   2   4  14          7.87          8.94         1.83 o                         
   3   4  14          0.09          0.63         1.51 o                         
   4   4  14          1.77          2.65         1.84 o                         
   5   4  14          1.27          1.49         1.90 o                         
  -5   5  14          0.01          1.89         1.40 o                         
  -4   5  14          1.49          3.75         1.76 o                         
  -3   5  14         15.53         13.25         1.55 o                         
  -2   5  14          1.46          3.46         2.49 o                         
  -1   5  14          3.75          4.72         2.62 o                         
   0   5  14          1.85          1.72         1.82 o                         
   1   5  14          9.41          7.95         1.89 o                         
   2   5  14          7.06          6.68         2.25 o                         
   3   5  14          0.02          1.52         1.75 o                         
   4   5  14          0.59          1.44         2.12 o                         
  -1   6  14          1.72          2.55         3.25 o                         
   0   6  14          8.44          9.86         3.27 o                         
  -8   0  15          0.33          2.31         1.81 o                         
  -7   0  15          1.57          3.38         2.34 o                         
  -6   0  15         21.08         22.25         1.94 o                         
  -5   0  15         24.65         21.04         1.88 o                         
  -4   0  15          0.59          1.05         1.65 o                         
  -3   0  15         63.49         61.31         1.96 o                         
  -2   0  15         38.20         35.12         2.00 o                         
  -1   0  15          8.06          8.36         1.91 o                         
   0   0  15         61.44         61.62         3.02 o                         
   1   0  15          2.79          3.66         2.57 o                         
   2   0  15          1.35          0.11         1.95 o                         
   3   0  15          0.38         -0.77         2.64 o                         
   4   0  15          0.31          2.09         2.80 o                         
   5   0  15          1.09          0.66         2.84 o                         
   6   0  15          0.03          0.84         3.07 o                         
   7   0  15          1.29          2.62         2.29 o                         
  -8   1  15          2.33          2.25         1.22 o                         
  -7   1  15          1.00          1.99         1.17 o                         
  -6   1  15          0.04          0.57         1.31 o                         
  -5   1  15          1.08          2.12         1.25 o                         
  -4   1  15          1.24          0.97         1.11 o                         
  -3   1  15         10.36         10.58         1.27 o                         
  -2   1  15         20.93         18.28         1.30 o                         
  -1   1  15         29.78         30.11         1.82 o                         
   0   1  15         16.01         17.39         1.64 o                         
   1   1  15         25.54         23.65         1.74 o                         
   2   1  15         10.89          9.89         2.85 o                         
   3   1  15          6.58          9.17         1.98 o                         
   4   1  15          7.96          7.98         1.69 o                         
   5   1  15          5.51          7.37         1.70 o                         
   6   1  15          0.66          0.38         1.33 o                         
  -7   2  15          2.33          2.67         1.28 o                         
  -6   2  15          6.42          9.06         1.27 o                         
  -5   2  15         15.61         18.40         1.67 o                         
  -4   2  15          9.02          8.78         1.30 o                         
  -3   2  15         24.32         25.01         1.35 o                         
  -2   2  15         10.24         12.48         1.27 o                         
  -1   2  15         19.02         21.07         2.66 o                         
   0   2  15         50.36         44.27         1.82 o                         
   1   2  15          0.14          0.02         2.38 o                         
   2   2  15          0.53          1.70         1.61 o                         
   3   2  15          0.08          0.44         1.99 o                         
   4   2  15          0.00          0.22         2.08 o                         
   5   2  15          1.16          2.01         1.71 o                         
   6   2  15          0.02         -0.60         1.82 o                         
  -6   3  15          0.43          2.28         1.50 o                         
  -5   3  15          0.69          0.42         1.19 o                         
  -4   3  15          0.41         -0.48         1.31 o                         
  -3   3  15          6.76          7.26         1.57 o                         
  -2   3  15          5.24          5.88         1.66 o                         
  -1   3  15          7.32          7.10         1.65 o                         
   0   3  15         14.22         16.09         2.04 o                         
   1   3  15          9.39         10.78         2.07 o                         
   2   3  15          0.25          1.21         1.94 o                         
   3   3  15          3.94          4.90         1.79 o                         
   4   3  15          5.15          7.24         1.59 o                         
   5   3  15          1.62          1.43         1.74 o                         
  -5   4  15          5.57          6.49         1.43 o                         
  -4   4  15          0.31          3.31         1.62 o                         
  -3   4  15          7.21          6.88         1.59 o                         
  -2   4  15          7.96          8.65         1.92 o                         
  -1   4  15          8.65         12.10         2.33 o                         
   0   4  15          9.99          8.84         1.88 o                         
   1   4  15          0.06          1.94         1.71 o                         
   2   4  15          2.81          3.69         1.83 o                         
   3   4  15          0.11          1.08         1.50 o                         
   4   4  15          0.18          0.37         1.80 o                         
  -3   5  15          5.23          4.50         2.04 o                         
  -2   5  15          1.79          1.64         2.00 o                         
  -1   5  15          3.12          3.71         2.02 o                         
   0   5  15          0.58          0.50         1.84 o                         
   1   5  15          0.06          2.34         2.21 o                         
   2   5  15          0.52          1.37         1.92 o                         
  -7   0  16         12.48         13.36         2.29 o                         
  -6   0  16          1.32          0.36         2.92 o                         
  -5   0  16          3.93          5.13         2.11 o                         
  -4   0  16          0.00          1.34         1.60 o                         
  -3   0  16          0.59         -0.78         1.59 o                         
  -2   0  16          1.68          3.50         1.93 o                         
  -1   0  16          2.32         -0.52         1.82 o                         
   0   0  16         14.34         14.52         2.86 o                         
   1   0  16          7.25          8.07         2.73 o                         
   2   0  16          6.45          8.43         2.80 o                         
   3   0  16         13.82         18.12         2.98 o                         
   4   0  16          1.58          3.64         2.86 o                         
   5   0  16          3.82          6.68         3.11 o                         
   6   0  16          6.07          2.86         3.41 o                         
  -7   1  16          1.19          1.33         1.37 o                         
  -6   1  16          0.01          1.37         1.12 o                         
  -5   1  16         13.21         14.26         2.33 o                         
  -4   1  16         26.99         23.75         1.39 o                         
  -3   1  16         10.21         10.03         1.31 o                         
  -2   1  16         10.28         11.09         1.30 o                         
  -1   1  16         10.89         12.79         1.69 o                         
   0   1  16          3.19          5.44         1.99 o                         
   1   1  16          6.12          7.99         1.45 o                         
   2   1  16          5.77          6.16         2.01 o                         
   3   1  16          1.33          1.87         1.72 o                         
   4   1  16          2.92          5.98         2.18 o                         
   5   1  16          5.76          7.35         2.27 o                         
   6   1  16          0.80          1.60         1.59 o                         
  -6   2  16          0.34          0.57         1.40 o                         
  -5   2  16          0.47          1.03         1.52 o                         
  -4   2  16          1.30          1.96         1.34 o                         
  -3   2  16          2.15          1.67         1.31 o                         
  -2   2  16          4.12          4.99         1.44 o                         
  -1   2  16          0.80          0.12         1.67 o                         
   0   2  16          2.91          1.11         2.02 o                         
   1   2  16          6.94          6.63         1.74 o                         
   2   2  16          7.89          8.32         1.71 o                         
   3   2  16          5.37          7.04         2.17 o                         
   4   2  16          0.68          0.38         2.21 o                         
   5   2  16          3.23          5.57         1.86 o                         
  -5   3  16          3.92          3.78         1.42 o                         
  -4   3  16         17.42         14.20         1.43 o                         
  -3   3  16          8.96         10.75         1.39 o                         
  -2   3  16          0.46         -0.91         1.70 o                         
  -1   3  16          3.24          5.75         1.73 o                         
   0   3  16          6.32          7.27         1.76 o                         
   1   3  16          1.81          0.94         1.97 o                         
   2   3  16          0.48          2.03         2.30 o                         
   3   3  16          1.09          2.02         1.78 o                         
   4   3  16          1.28          2.43         1.79 o                         
  -4   4  16          0.02          0.21         1.47 o                         
  -3   4  16          1.82          1.83         1.94 o                         
  -2   4  16          0.02          1.58         2.18 o                         
  -1   4  16          0.02          0.09         2.13 o                         
   0   4  16          3.05          3.13         2.20 o                         
   1   4  16          1.80          0.98         2.17 o                         
   2   4  16          0.39         -0.08         1.63 o                         
   3   4  16          1.47          3.33         1.64 o                         
  -6   0  17          9.92          9.57         2.30 o                         
  -5   0  17          1.45          1.79         1.52 o                         
  -4   0  17         13.00         13.26         2.14 o                         
  -3   0  17         15.59         16.22         2.16 o                         
  -2   0  17          5.30          4.51         1.74 o                         
  -1   0  17         12.43         14.34         3.07 o                         
   0   0  17          3.19          2.07         2.91 o                         
   1   0  17          2.16          3.02         2.86 o                         
   2   0  17          3.87          4.11         2.91 o                         
   3   0  17          0.25          3.84         3.00 o                         
   4   0  17          2.43          1.80         3.07 o                         
   5   0  17          4.19          6.02         3.30 o                         
  -6   1  17          2.96          3.55         1.26 o                         
  -5   1  17          0.32          2.05         1.50 o                         
  -4   1  17          3.03          2.35         1.25 o                         
  -3   1  17          2.56          1.41         1.32 o                         
  -2   1  17          0.81          2.23         1.63 o                         
  -1   1  17          3.16          4.22         1.99 o                         
   0   1  17          0.00          1.05         1.68 o                         
   1   1  17          0.23          0.25         1.43 o                         
   2   1  17          5.88          6.39         1.82 o                         
   3   1  17          0.78          1.10         1.70 o                         
   4   1  17          8.93         14.51         3.41 o                         
  -5   2  17          1.13          0.75         1.24 o                         
  -4   2  17          3.15          3.27         1.41 o                         
  -3   2  17          9.76          9.15         1.28 o                         
  -2   2  17         12.23         13.41         1.54 o                         
  -1   2  17          5.07          4.89         1.95 o                         
   0   2  17          0.16          0.91         1.75 o                         
   1   2  17          3.56          5.19         1.83 o                         
   2   2  17          3.51          5.48         2.17 o                         
   3   2  17          0.00         -0.93         1.80 o                         
   4   2  17          1.41          0.49         2.27 o                         
  -4   3  17          0.06          0.12         1.42 o                         
  -3   3  17          0.06         -0.22         1.79 o                         
  -2   3  17          3.13          3.27         2.18 o                         
  -1   3  17          1.31         -0.46         2.18 o                         
   0   3  17          1.43          2.23         2.22 o                         
   1   3  17          0.03         -0.42         2.21 o                         
   2   3  17          4.20          3.36         2.27 o                         
   3   3  17          0.15         -0.17         1.85 o                         
  -2   4  17          1.50          1.93         1.98 o                         
  -1   4  17          0.43          1.48         2.50 o                         
   0   4  17          1.25          0.80         2.52 o                         
  -5   0  18          0.03         -1.24         1.90 o                         
  -4   0  18          0.68          0.95         2.22 o                         
  -3   0  18          0.05         -1.51         1.62 o                         
  -2   0  18          1.20         -0.07         3.11 o                         
  -1   0  18          1.16          4.21         2.89 o                         
   0   0  18          2.23          3.66         2.95 o                         
   1   0  18          1.83          4.91         2.93 o                         
   2   0  18          0.52          0.95         2.20 o                         
   3   0  18          1.02         -1.16         3.30 o                         
  -4   1  18          5.76          5.95         1.48 o                         
  -3   1  18          3.04          3.87         1.39 o                         
  -2   1  18         19.83         22.75         3.85 o                         
  -1   1  18         29.38         31.11         3.40 o                         
   0   1  18         15.87         19.94         2.30 o                         
   1   1  18          1.58          1.39         1.67 o                         
   2   1  18          0.97          0.70         1.74 o                         
   3   1  18          2.20          2.18         1.85 o                         
  -4   2  18          0.33          0.16         1.24 o                         
  -3   2  18          0.01          1.27         1.84 o                         
  -2   2  18          0.08          1.69         2.24 o                         
  -1   2  18          1.61          2.90         2.21 o                         
   0   2  18          3.33          4.43         2.19 o                         
   1   2  18          0.52          1.28         2.28 o                         
   2   2  18          0.01          3.42         2.32 o                         
  -2   3  18         11.78          9.16         2.57 o                         
  -1   3  18         19.18         19.28         2.47 o                         
   0   3  18          3.65          3.03         2.38 o                         
  -2   0  19          3.29          6.57         3.07 o                         
  -1   0  19          6.28          6.46         2.20 o                         
   0   0  19         23.90         23.50         2.59 o                         
   1   0  19         15.79         14.50         3.36 o                         
  -2   1  19          2.67          1.09         2.25 o                         
  -1   1  19          0.04          1.40         1.84 o                         
   0   1  19          0.59          2.71         2.22 o                         
                                                                                
